# Supplementary material for: GCAP neuronal calcium sensor proteins mediate photoreceptor cell death in the rd3 mouse model of LCA12 congenital blindness by involving endoplasmic reticulum stress
Source: Cell Death Dis. 2020 Jan 24;11(1):62. doi: 10.1038/s41419-020-2255-0 (PMC6981271; doi:10.1038/s41419-020-2255-0)
Supplement: Supplementary file 2 — Supplementary Table 1 [file 41419_2020_2255_MOESM2_ESM.xlsx]

## Sheet: Hoja1
						Proteins identified with unique peptides
						Proteins identified without unique peptides (isoforms, Truncations…). DOES NOT ASSURE THAT IT IS SHOWN OR ANY OTHER OF THE FAMILY
						Identified Proteins
								NP					P					NP					P					NP					P
								2012-110_MJF_1A_BOVIN_A1.xls			Proteins without unique peptides 124		2012-110_MJF_2A_BOVIN_A3.xls			Proteins without unique peptides 102		2012-110_MJF_1B_BOVIN_A2.xls			Proteins without unique peptides 125		2012-110_MJF_2B_BOVIN_A4.xls			Proteins without unique peptides 129		2014-017_REP-NOP_06-25_MJF.x_6			Proteins without unique peptides 130		2014-017_REP-P_06-25_MJF.xls			Proteins without unique peptides 120			SAF								NSAF
Accession Number	Description	MW (kDa)	Length (Aa)	Gene Name	Official Gene Symbol	Total Proteins 776		Proteins 421	Spectral Count (SC) 8848	Total Peptides 2756	Unique Peptides 1184		Proteins 312	Spectral Count (SC) 7809	Total Peptides 2141	Unique Peptides 880		Proteins 585	Spectral Count (SC) 11416	Total Peptides 3850	Unique Peptides 1846		Proteins 449	Spectral Count (SC) 10044	Total Peptides 2941	Unique Peptides 1288		Proteins 439	Spectral Count (SC) 7602	Total Peptides 3410	Unique Peptides 1501		Proteins 407	Spectral Count (SC) 7599	Total Peptides 3273	Unique Peptides 1448			N1	N2	N3	P1	P2	P3			N1	N2	N3
P63103	14-3-3 protein zeta/delta OS=Bos taurus GN=YWHAZ PE=1 SV=1 - [1433Z_BOVIN]	27.7277	245	1433Z_BOVI	YWHAZ	1		1	7	6	0		1	59	11	1		1	6	6	0		1	30	11	1		1	10	8	1		1	53	20	2			0.0326531	0.0285714	0.044898	0.244898	0.126531	0.220408			0.00116502	0.000842478	0.0021859
Q3SZI4	14-3-3 protein theta OS=Bos taurus GN=YWHAQ PE=2 SV=1 - [1433T_BOVIN]	27.7468	245	1433T_BOVI	YWHAQ	1		1	5	5	1		1	40	13	2		1	6	5	0		1	24	11	2		1	13	10	0		1	44	18	2			0.0244898	0.0285714	0.0571429	0.167347	0.102041	0.183673			0.000873768	0.000842478	0.00278206
P68509	14-3-3 protein eta OS=Bos taurus GN=YWHAH PE=1 SV=2 - [1433F_BOVIN]	28.194	246	1433F_BOVI	YWHAH	1		1	4	4	1		1	36	8	5		1	3	3	1		1	20	10	6		1	9	6	1		1	39	17	11			0.0203252	0.0162602	0.0406504	0.150407	0.0853659	0.162602			0.00072518	0.000479459	0.00197911
P68252	14-3-3 protein gamma OS=Bos taurus GN=YWHAG PE=1 SV=2 - [1433G_BOVIN]	28.2349	247	1433G_BOVI	YWHAG	1		1	7	7	0		1	45	11	0		1	7	7	0		1	25	12	0		1	14	10	0		1	51	16	0			0.0323887	0.0323887	0.0607287	0.186235	0.105263	0.210526			0.00115559	0.000955036	0.00295664
P62261	14-3-3 protein epsilon OS=Bos taurus GN=YWHAE PE=2 SV=1 - [1433E_BOVIN]	29.1554	255	1433E_BOVI	YWHAE	1		1	10	9	6		1	84	16	14		1	7	7	5		1	51	16	14		1	12	10	7		1	75	23	20			0.0431373	0.0313725	0.0509804	0.333333	0.203922	0.298039			0.00153909	0.000925074	0.00248203
P68250	14-3-3 protein beta/alpha OS=Bos taurus GN=YWHAB PE=1 SV=2 - [1433B_BOVIN]	28.0638	246	1433B_BOVI	YWHAB	1		1	6	5	0		1	46	12	2		1	5	4	0		1	30	11	1		1	12	8	1		1	46	13	2			0.0284553	0.0243902	0.0528455	0.191057	0.126016	0.191057			0.00101525	0.000719189	0.00257284
Q5E959	Serine-threonine kinase receptor-associated protein OS=Bos taurus GN=STRAP PE=2 SV=1 - [STRAP_BOVIN]	38.461	350	STRAP_BOVI	STRAP	1		1	2	2	0		0	0	0	0		1	5	5	0		0	0	0	0		0	0	0	0		0	0	0	0			0.00857143	0.0171429	0.00285714	0.00285714	0.00285714	0.00285714			0.000305819	0.000505487	0.000139103
P00442	Superoxide dismutase [Cu-Zn] OS=Bos taurus GN=SOD1 PE=1 SV=2 - [SODC_BOVIN]	15.6728	152	SODC_BOVI	SOD1	1		1	4	3	3		0	0	0	0		1	4	3	3		0	0	0	0		0	0	0	0		0	0	0	0			0.0328947	0.0328947	0.00657895	0.00657895	0.00657895	0.00657895			0.00117365	0.000969958	0.000320303
Q0VC36	14-3-3 protein sigma OS=Bos taurus GN=SFN PE=2 SV=1 - [1433S_BOVIN]	27.8317	248	1433S_BOVI	SFN	1		1	2	2	0		1	22	2	0		1	2	2	0		1	11	3	0		1	4	4	0		1	13	5	0			0.0120968	0.0120968	0.0201613	0.0927419	0.0483871	0.0564516			0.000431599	0.000356694	0.000981573
Q56JX3	60S ribosomal protein L31 OS=Bos taurus GN=RPL31 PE=2 SV=1 - [RL31_BOVIN]	14.4539	125	RL31_BOVI	RPL31	1		0	0	0	0		1	2	2	2		0	0	0	0		1	13	2	2		1	2	2	2		1	3	3	3			0.008	0.008	0.024	0.024	0.112	0.032			0.000285431	0.000235894	0.00116846
P10123	Retinaldehyde-binding protein 1 OS=Bos taurus GN=RLBP1 PE=1 SV=4 - [RLBP1_BOVIN]	36.4823	317	RLBP1_BOVI	RLBP1	1		1	2	2	2		0	0	0	0		1	5	5	3		1	2	2	2		1	5	5	5		0	0	0	0			0.00946372	0.0189274	0.0189274	0.00315457	0.00946372	0.00315457			0.000337655	0.000558109	0.000921502
Q3MHL3	Histone-binding protein RBBP4 OS=Bos taurus GN=RBBP4 PE=1 SV=3 - [RBBP4_BOVIN]	47.6261	425	RBBP4_BOVI	RBBP4	1		1	3	2	1		0	0	0	0		1	3	2	1		0	0	0	0		0	0	0	0		0	0	0	0			0.00941176	0.00941176	0.00235294	0.00235294	0.00235294	0.00235294			0.000335801	0.000277522	0.000114555
Q1LZD9	Paraspeckle component 1 OS=Bos taurus GN=PSPC1 PE=2 SV=1 - [PSPC1_BOVIN]	58.2381	520	PSPC1_BOVI	PSPC1	1		1	4	4	0		0	0	0	0		1	7	6	2		0	0	0	0		0	0	0	0		0	0	0	0			0.00961538	0.0153846	0.00192308	0.00192308	0.00192308	0.00192308			0.000343066	0.000453642	9.3627e-05
O88685	26S protease regulatory subunit 6A OS=Mus musculus GN=Psmc3 PE=1 SV=2 - [PRS6A_MOUSE]	49.5176	442	PRS6A_MOUS	Psmc3	1		1	2	2	2		0	0	0	0		1	6	6	6		0	0	0	0		0	0	0	0		0	0	0	0			0.00678733	0.0158371	0.00226244	0.00226244	0.00226244	0.00226244			0.000242164	0.000466984	0.000110149
O77834	Peroxiredoxin-6 OS=Bos taurus GN=PRDX6 PE=1 SV=3 - [PRDX6_BOVIN]	25.0511	224	PRDX6_BOVI	PRDX6	1		1	3	3	0		0	0	0	0		1	4	4	1		0	0	0	0		1	2	2	0		0	0	0	0			0.0178571	0.0223214	0.0133929	0.00446429	0.00446429	0.00446429			0.000637123	0.000658186	0.000652045
Q3T0P6	Phosphoglycerate kinase 1 OS=Bos taurus GN=PGK1 PE=2 SV=3 - [PGK1_BOVIN]	44.5091	417	PGK1_BOVI	PGK1	1		0	0	0	0		0	0	0	0		1	3	3	1		0	0	0	0		1	5	5	1		0	0	0	0			0.00239808	0.00959233	0.0143885	0.00239808	0.00239808	0.00239808			8.55608e-05	0.000282846	0.000700518
A6QLY7	Pre-B-cell leukemia transcription factor-interacting protein 1 OS=Bos taurus GN=PBXIP1 PE=2 SV=1 - [PBIP1_BOVIN]	80.209	727	PBIP1_BOVI	PBXIP1	1		1	5	4	4		1	3	3	3		1	5	4	4		0	0	0	0		1	3	2	2		0	0	0	0			0.00825309	0.00825309	0.00550206	0.00550206	0.00137552	0.00137552			0.000294461	0.000243357	0.000267874
Q3B8S0	NHP2-like protein 1 OS=Bos taurus GN=NHP2L1 PE=2 SV=3 - [NH2L1_BOVIN]	14.1646	128	NH2L1_BOVI	NHP2L1	1		1	3	3	3		0	0	0	0		1	3	3	3		0	0	0	0		0	0	0	0		0	0	0	0			0.03125	0.03125	0.0078125	0.0078125	0.0078125	0.0078125			0.00111496	0.00092146	0.00038036
P04394	NADH dehydrogenase [ubiquinone] flavoprotein 2, mitochondrial OS=Bos taurus GN=NDUFV2 PE=1 SV=3 - [NDUV2_BOVIN]	27.2901	249	NDUV2_BOVI	NDUFV2	1		0	0	0	0		0	0	0	0		0	0	0	0		1	3	3	3		0	0	0	0		1	2	2	2			0.00401606	0.00401606	0.00401606	0.00401606	0.0160643	0.0120482			0.000143289	0.000118421	0.000195526
Q9ERR1	Nuclear distribution protein nudE-like 1 OS=Mus musculus GN=Ndel1 PE=1 SV=2 - [NDEL1_MOUSE]	38.3424	345	NDEL1_MOUS	Ndel1	1		0	0	0	0		1	3	3	1		0	0	0	0		1	2	2	2		0	0	0	0		0	0	0	0			0.00289855	0.00289855	0.00289855	0.0115942	0.00869565	0.00289855			0.000103417	8.54688e-05	0.000141119
P29172	Microtubule-associated protein tau OS=Bos taurus GN=MAPT PE=1 SV=3 - [TAU_BOVIN]	46.3044	448	TAU_BOVI	MAPT	1		1	4	3	0		0	0	0	0		1	3	3	0		0	0	0	0		0	0	0	0		0	0	0	0			0.0111607	0.00892857	0.00223214	0.00223214	0.00223214	0.00223214			0.000398202	0.000263274	0.000108674
Q5E9B1	L-lactate dehydrogenase B chain OS=Bos taurus GN=LDHB PE=2 SV=4 - [LDHB_BOVIN]	36.7002	334	LDHB_BOVI	LDHB	1		1	3	3	3		0	0	0	0		1	3	3	1		1	2	2	2		1	6	6	3		0	0	0	0			0.011976	0.011976	0.0209581	0.00299401	0.00898204	0.00299401			0.000427292	0.000353135	0.00102037
Q9Z2T6	Keratin, type II cuticular Hb5 OS=Mus musculus GN=Krt85 PE=2 SV=2 - [KRT85_MOUSE]	55.7233	507	KRT85_MOUS	Krt85	1		1	5	2	0		0	0	0	0		1	21	2	0		0	0	0	0		1	22	2	0		1	6	2	0			0.0118343	0.0433925	0.0453649	0.00197239	0.00197239	0.0138067			0.000422235	0.0012795	0.00220864
A6QNX5	Keratin, type II cytoskeletal 78 OS=Bos taurus GN=KRT78 PE=2 SV=1 - [K2C78_BOVIN]	57.4283	528	K2C78_BOVI	KRT78	1		1	11	2	0		0	0	0	0		1	2	2	0		0	0	0	0		1	19	2	0		1	4	2	0			0.0227273	0.00568182	0.0378788	0.00189394	0.00189394	0.0094697			0.000810883	0.000167538	0.00184417
Q5EAC9	Heat shock protein beta-8 OS=Bos taurus GN=HSPB8 PE=2 SV=1 - [HSPB8_BOVIN]	21.6596	196	HSPB8_BOVI	HSPB8	1		1	2	2	0		0	0	0	0		1	4	3	0		0	0	0	0		0	0	0	0		0	0	0	0			0.0153061	0.0255102	0.00510204	0.00510204	0.00510204	0.00510204			0.000546105	0.000752213	0.000248398
Q76LV1	Heat shock protein HSP 90-beta OS=Bos taurus GN=HSP90AB1 PE=2 SV=3 - [HS90B_BOVIN]	83.2011	724	HS90B_BOVI	HSP90AB1	1		0	0	0	0		0	0	0	0		1	3	3	0		0	0	0	0		1	3	3	0		0	0	0	0			0.00138122	0.00552486	0.00552486	0.00138122	0.00138122	0.00138122			4.92802e-05	0.00016291	0.000268984
Q76LV2	Heat shock protein HSP 90-alpha OS=Bos taurus GN=HSP90AA1 PE=1 SV=3 - [HS90A_BOVIN]	84.6777	733	HS90A_BOVI	HSP90AA1	1		1	2	2	0		0	0	0	0		1	5	5	0		1	2	2	0		1	9	9	0		0	0	0	0			0.00409277	0.00818554	0.0136426	0.00136426	0.00409277	0.00136426			0.000146025	0.000241365	0.000664202
P01966	Hemoglobin subunit alpha OS=Bos taurus GN=HBA PE=1 SV=2 - [HBA_BOVIN]	15.1749	142	HBA_BOVI	HBA	1		1	14	5	5		1	3	2	2		1	9	6	5		1	7	5	5		1	5	4	4		0	0	0	0			0.105634	0.0704225	0.0422535	0.028169	0.056338	0.00704225			0.00376889	0.00207653	0.00205716
P15103	Glutamine synthetase OS=Bos taurus GN=GLUL PE=2 SV=4 - [GLNA_BOVIN]	42.0043	373	GLNA_BOVI	GLUL	1		0	0	0	0		0	0	0	0		1	7	5	2		0	0	0	0		1	9	9	5		0	0	0	0			0.00268097	0.0214477	0.0268097	0.00268097	0.00268097	0.00268097			9.56538e-05	0.000632423	0.00130526
Q61545	RNA-binding protein EWS OS=Mus musculus GN=Ewsr1 PE=1 SV=2 - [EWS_MOUSE]	68.4198	655	EWS_MOUS	Ewsr1	1		1	7	4	4		0	0	0	0		1	6	5	5		1	2	2	2		0	0	0	0		0	0	0	0			0.0122137	0.010687	0.00152672	0.00152672	0.00458015	0.00152672			0.000435772	0.000315125	7.43298e-05
Q9Z2H5	Band 4.1-like protein 1 OS=Mus musculus GN=Epb41l1 PE=1 SV=2 - [E41L1_MOUSE]	98.254	879	E41L1_MOUS	Epb41l1	1		1	2	2	1		0	0	0	0		1	7	3	0		0	0	0	0		0	0	0	0		0	0	0	0			0.00341297	0.00910125	0.00113766	0.00113766	0.00113766	0.00113766			0.000121771	0.000268366	5.5388e-05
Q3ZC09	Beta-enolase OS=Bos taurus GN=ENO3 PE=2 SV=1 - [ENOB_BOVIN]	47.0664	434	ENOB_BOVI	ENO3	1		1	16	5	0		0	0	0	0		1	9	5	0		1	3	3	0		1	11	5	0		1	6	5	0			0.0391705	0.0230415	0.0276498	0.00230415	0.00921659	0.016129			0.00139756	0.000679418	0.00134616
P17183	Gamma-enolase OS=Mus musculus GN=Eno2 PE=1 SV=2 - [ENOG_MOUSE]	47.267	434	ENOG_MOUS	Eno2	1		1	11	4	0		0	0	0	0		1	6	2	0		0	0	0	0		1	8	3	1		1	3	2	0			0.0276498	0.016129	0.0207373	0.00230415	0.00230415	0.00921659			0.000986513	0.000475592	0.00100962
Q9XSJ4	Alpha-enolase OS=Bos taurus GN=ENO1 PE=1 SV=4 - [ENOA_BOVIN]	47.2964	434	ENOA_BOVI	ENO1	1		1	35	13	4		1	4	2	0		1	22	12	5		1	10	9	2		1	21	12	5		1	12	10	4			0.0829493	0.0529954	0.0506912	0.0115207	0.0253456	0.0299539			0.00295954	0.00156266	0.00246796
P56965	N(G),N(G)-dimethylarginine dimethylaminohydrolase 1 OS=Bos taurus GN=DDAH1 PE=1 SV=3 - [DDAH1_BOVIN]	31.2691	285	DDAH1_BOVI	DDAH1	1		1	5	3	3		0	0	0	0		1	6	6	3		0	0	0	0		0	0	0	0		0	0	0	0			0.0210526	0.0245614	0.00350877	0.00350877	0.00350877	0.00350877			0.000751134	0.000724236	0.000170828
P00426	Cytochrome c oxidase subunit 5A, mitochondrial OS=Bos taurus GN=COX5A PE=1 SV=2 - [COX5A_BOVIN]	16.7247	152	COX5A_BOVI	COX5A	1		1	11	4	0		0	0	0	0		1	6	4	0		1	2	2	0		0	0	0	0		0	0	0	0			0.0789474	0.0460526	0.00657895	0.00657895	0.0197368	0.00657895			0.00281675	0.00135794	0.000320303
Q6P9K8	Caskin-1 OS=Mus musculus GN=Caskin1 PE=1 SV=2 - [CSKI1_MOUSE]	150.403	1431	CSKI1_MOUS	Caskin1	1		0	0	0	0		0	0	0	0		1	3	3	3		0	0	0	0		1	4	3	3		0	0	0	0			0.000698812	0.00279525	0.00349406	0.000698812	0.000698812	0.000698812			2.49328e-05	8.24227e-05	0.000170112
P79251	V-type proton ATPase subunit G 1 OS=Bos taurus GN=ATP6V1G1 PE=1 SV=3 - [VATG1_BOVIN]	13.674	118	VATG1_BOVI	ATP6V1G1	1		1	4	3	3		0	0	0	0		1	3	3	3		0	0	0	0		0	0	0	0		0	0	0	0			0.0423729	0.0338983	0.00847458	0.00847458	0.00847458	0.00847458			0.00151182	0.00099955	0.000412593
P13620	ATP synthase subunit d, mitochondrial OS=Bos taurus GN=ATP5H PE=1 SV=2 - [ATP5H_BOVIN]	18.6807	161	ATP5H_BOVI	ATP5H	1		1	3	3	2		0	0	0	0		0	0	0	0		0	0	0	0		1	2	2	2		0	0	0	0			0.0248447	0.00621118	0.0186335	0.00621118	0.00621118	0.00621118			0.000886432	0.000183147	0.000907193
P05064	Fructose-bisphosphate aldolase A OS=Mus musculus GN=Aldoa PE=1 SV=2 - [ALDOA_MOUSE]	39.3313	364	ALDOA_MOUS	Aldoa	1		0	0	0	0		0	0	0	0		1	3	3	2		0	0	0	0		1	2	2	2		0	0	0	0			0.00274725	0.010989	0.00824176	0.00274725	0.00274725	0.00274725			9.80189e-05	0.00032403	0.000401258
P01250	Thymopoietin-2 OS=Bos taurus PE=1 SV=1 - [THP2_BOVIN]	5.57102	49	THP2_BOVI	THP2	1		1	2	2	0		0	0	0	0		0	0	0	0		0	0	0	0		0	0	0	0		0	0	0	0			0.0612245	0.0204082	0.0204082	0.0204082	0.0204082	0.0204082			0.00218442	0.00060177	0.000993592
P02081	Hemoglobin fetal subunit beta OS=Bos taurus PE=1 SV=1 - [HBBF_BOVIN]	15.8493	145	HBBF_BOVI	HBBF	1		1	2	2	0		1	2	2	0		1	4	3	0		1	4	3	0		1	4	3	0		1	2	2	0			0.0206897	0.0344828	0.0344828	0.0206897	0.0344828	0.0206897			0.000738184	0.00101678	0.00167883
P04260	Keratin, type II cytoskeletal 59 kDa, component IV (Fragment) OS=Bos taurus PE=2 SV=1 - [K2C4_BOVIN]	18.6583	182	K2C4_BOVI	K2C4	1		0	0	0	0		0	0	0	0		0	0	0	0		0	0	0	0		1	2	2	0		1	2	2	0			0.00549451	0.00549451	0.0164835	0.00549451	0.00549451	0.0164835			0.000196038	0.000162015	0.000802517
P04261	Keratin, type II cytoskeletal 60 kDa, component III (Fragment) OS=Bos taurus PE=2 SV=1 - [K2C3_BOVIN]	17.5498	182	K2C3_BOVI	K2C3	1		0	0	0	0		0	0	0	0		0	0	0	0		0	0	0	0		1	2	2	0		1	3	3	0			0.00549451	0.00549451	0.0164835	0.00549451	0.00549451	0.021978			0.000196038	0.000162015	0.000802517
P04262	Keratin, type II cytoskeletal 68 kDa, component IB (Fragment) OS=Bos taurus PE=2 SV=1 - [K2CB_BOVIN]	15.4962	166	K2CB_BOVI	K2CB	1		0	0	0	0		0	0	0	0		0	0	0	0		0	0	0	0		1	2	2	0		1	2	2	0			0.0060241	0.0060241	0.0180723	0.0060241	0.0060241	0.0180723			0.000214933	0.000177631	0.000879868
P0C0S9	Histone H2A type 1 OS=Bos taurus PE=1 SV=2 - [H2A1_BOVIN]	14.0829	130	H2A1_BOVI	H2A1	1		1	12	3	0		1	11	3	0		1	37	4	0		1	42	3	0		1	4	3	0		1	6	3	0			0.1	0.292308	0.0384615	0.0923077	0.330769	0.0538462			0.00356789	0.0086192	0.00187254
P62803	Histone H4 OS=Bos taurus PE=1 SV=2 - [H4_BOVIN]	11.3604	103	H4_BOVI	H4	1		1	5	3	3		1	7	4	4		1	9	6	6		1	4	3	3		1	4	4	4		1	4	4	4			0.0582524	0.0970874	0.0485437	0.0776699	0.0485437	0.0485437			0.00207838	0.00286279	0.0023634
P68432	Histone H3.1 OS=Bos taurus PE=1 SV=2 - [H31_BOVIN]	15.3945	136	H31_BOVI	H31	1		0	0	0	0		0	0	0	0		0	0	0	0		1	2	2	0		0	0	0	0		0	0	0	0			0.00735294	0.00735294	0.00735294	0.00735294	0.0220588	0.00735294			0.000262345	0.000216814	0.000357986
P81947	Tubulin alpha-1B chain OS=Bos taurus PE=1 SV=2 - [TBA1B_BOVIN]	50.1196	451	TBA1B_BOVI	TBA1B	1		1	69	16	0		1	39	15	0		1	150	18	0		1	90	14	0		1	101	30	0		1	97	28	0			0.155211	0.334812	0.226164	0.0886918	0.201774	0.217295			0.00553774	0.0098725	0.011011
P84227	Histone H3.2 OS=Bos taurus PE=1 SV=2 - [H32_BOVIN]	15.3785	136	H32_BOVI	H32	1		0	0	0	0		0	0	0	0		0	0	0	0		1	2	2	0		0	0	0	0		0	0	0	0			0.00735294	0.00735294	0.00735294	0.00735294	0.0220588	0.00735294			0.000262345	0.000216814	0.000357986
Q148I0	Leydig cell tumor 10 kDa protein homolog OS=Bos taurus PE=3 SV=1 - [L10K_BOVIN]	10.5801	98	L10K_BOVI	L10K	1		0	0	0	0		0	0	0	0		0	0	0	0		0	0	0	0		1	3	2	2		0	0	0	0			0.0102041	0.0102041	0.0408163	0.0102041	0.0102041	0.0102041			0.00036407	0.000300885	0.00198718
Q1LZF3	UPF0449 protein C19orf25 homolog OS=Bos taurus PE=3 SV=1 - [CS025_BOVIN]	12.8116	118	CS025_BOVI	CS025	1		0	0	0	0		1	2	2	2		1	2	2	2		1	2	2	2		0	0	0	0		0	0	0	0			0.00847458	0.0254237	0.00847458	0.0254237	0.0254237	0.00847458			0.000302363	0.000749663	0.000412593
Q32KM2	Protein C10 OS=Bos taurus PE=2 SV=1 - [C10_BOVIN]	13.71	132	C10_BOVI	C10	1		1	5	4	0		1	4	4	0		1	5	4	0		0	0	0	0		0	0	0	0		0	0	0	0			0.0454545	0.0454545	0.00757576	0.0378788	0.00757576	0.00757576			0.00162177	0.00134031	0.000368834
Q3ZBG5	BAG family molecular chaperone regulator 2 OS=Bos taurus PE=2 SV=1 - [BAG2_BOVIN]	23.6342	211	BAG2_BOVI	BAG2	1		0	0	0	0		0	0	0	0		1	4	4	2		1	7	5	1		1	2	2	2		1	2	2	2			0.00473934	0.0236967	0.014218	0.00473934	0.0379147	0.014218			0.000169094	0.000698738	0.000692218
Q6B857	UPF0468 protein C16orf80 homolog OS=Bos taurus PE=2 SV=1 - [CP080_BOVIN]	22.7339	193	CP080_BOVI	CP080	1		0	0	0	0		0	0	0	0		0	0	0	0		0	0	0	0		0	0	0	0		1	3	3	3			0.00518135	0.00518135	0.00518135	0.00518135	0.00518135	0.0207254			0.000184865	0.000152781	0.000252259
Q8K4G5	Actin-binding LIM protein 1 OS=Mus musculus GN=Ablim1 PE=1 SV=1 - [ABLM1_MOUSE]	96.7428	861	ABLM1_MOUS	Ablim1	1		1	19	12	12		1	17	10	10		1	39	16	16		1	25	12	12		1	15	15	15		1	13	13	13			0.0232288	0.0464576	0.018583	0.0209059	0.0301974	0.0162602			0.000828777	0.00136988	0.000904735
Q8BL65	Actin-binding LIM protein 2 OS=Mus musculus GN=Ablim2 PE=1 SV=1 - [ABLM2_MOUSE]	68.0632	612	ABLM2_MOUS	Ablim2	1		1	2	2	2		0	0	0	0		1	5	5	5		1	2	2	2		1	3	3	3		1	3	3	3			0.00490196	0.00980392	0.00653595	0.00163399	0.00490196	0.00653595			0.000174896	0.000289086	0.000318209
Q69ZX8	Actin-binding LIM protein 3 OS=Mus musculus GN=Ablim3 PE=1 SV=2 - [ABLM3_MOUSE]	77.5805	682	ABLM3_MOUS	Ablim3	1		0	0	0	0		0	0	0	0		1	3	3	3		0	0	0	0		0	0	0	0		0	0	0	0			0.00146628	0.0058651	0.00146628	0.00146628	0.00146628	0.00146628			5.23151e-05	0.000172943	7.13871e-05
Q0NXR6	Isobutyryl-CoA dehydrogenase, mitochondrial OS=Bos taurus GN=ACAD8 PE=2 SV=1 - [ACAD8_BOVIN]	45.2775	416	ACAD8_BOVI	ACAD8	1		1	9	5	5		1	4	4	4		1	13	10	8		1	12	6	6		1	10	8	8		1	8	7	7			0.0240385	0.0336538	0.0264423	0.0120192	0.03125	0.0216346			0.000857665	0.000992342	0.00128737
Q8JZN5	Acyl-CoA dehydrogenase family member 9, mitochondrial OS=Mus musculus GN=Acad9 PE=1 SV=2 - [ACAD9_MOUSE]	68.6787	625	ACAD9_MOUS	Acad9	1		0	0	0	0		0	0	0	0		0	0	0	0		0	0	0	0		1	2	2	2		1	2	2	2			0.0016	0.0016	0.0048	0.0016	0.0016	0.0048			5.70862e-05	4.71788e-05	0.000233693
Q9JIX8	Apoptotic chromatin condensation inducer in the nucleus OS=Mus musculus GN=Acin1 PE=1 SV=3 - [ACINU_MOUSE]	150.629	1338	ACINU_MOUS	Acin1	1		0	0	0	0		1	2	2	2		0	0	0	0		0	0	0	0		0	0	0	0		0	0	0	0			0.000747384	0.000747384	0.000747384	0.00224215	0.000747384	0.000747384			2.66658e-05	2.20379e-05	3.63872e-05
Q3SWX2	Acyl-coenzyme A thioesterase 9, mitochondrial OS=Bos taurus GN=ACOT9 PE=2 SV=1 - [ACOT9_BOVIN]	49.8205	437	ACOT9_BOVI	ACOT9	1		0	0	0	0		0	0	0	0		0	0	0	0		0	0	0	0		0	0	0	0		1	3	3	3			0.00228833	0.00228833	0.00228833	0.00228833	0.00228833	0.00915332			8.1645e-05	6.74754e-05	0.00011141
P68138	Actin, alpha skeletal muscle OS=Bos taurus GN=ACTA1 PE=1 SV=1 - [ACTS_BOVIN]	42.0239	377	ACTS_BOVI	ACTA1	1		1	150	15	0		1	175	16	0		1	171	17	0		1	279	17	0		1	141	12	0		1	133	11	0			0.400531	0.456233	0.376658	0.466844	0.742706	0.355438			0.0142905	0.0134528	0.018338
P62739	Actin, aortic smooth muscle OS=Bos taurus GN=ACTA2 PE=1 SV=1 - [ACTA_BOVIN]	41.9818	377	ACTA_BOVI	ACTA2	1		1	148	15	0		1	173	16	0		1	135	17	0		1	242	17	0		1	137	11	0		1	128	10	0			0.395225	0.360743	0.366048	0.461538	0.644562	0.342175			0.0141012	0.0106371	0.0178214
P60712	Actin, cytoplasmic 1 OS=Bos taurus GN=ACTB PE=1 SV=1 - [ACTB_BOVIN]	41.7097	375	ACTB_BOVI	ACTB	1		1	343	22	0		1	322	21	0		1	475	22	0		1	523	22	0		1	313	25	0		1	297	23	0			0.917333	1.26933	0.837333	0.861333	1.39733	0.794667			0.0327294	0.0374285	0.0407664
Q8BFZ3	Beta-actin-like protein 2 OS=Mus musculus GN=Actbl2 PE=1 SV=1 - [ACTBL_MOUSE]	41.977	376	ACTBL_MOUS	Actbl2	1		1	91	7	1		1	110	7	0		1	135	8	2		1	172	8	2		1	90	8	1		1	88	8	1			0.244681	0.361702	0.242021	0.295213	0.460106	0.236702			0.00872994	0.0106654	0.0117831
Q3ZC07	Actin, alpha cardiac muscle 1 OS=Bos taurus GN=ACTC1 PE=2 SV=1 - [ACTC_BOVIN]	41.9919	377	ACTC_BOVI	ACTC1	1		1	150	15	0		1	175	16	0		1	171	17	0		1	279	17	0		1	141	12	0		1	133	11	0			0.400531	0.456233	0.376658	0.466844	0.742706	0.355438			0.0142905	0.0134528	0.018338
P63258	Actin, cytoplasmic 2 OS=Bos taurus GN=ACTG1 PE=1 SV=1 - [ACTG_BOVIN]	41.7658	375	ACTG_BOVI	ACTG1	1		1	343	22	0		1	322	21	0		1	475	22	0		1	523	22	0		1	313	25	0		1	297	23	0			0.917333	1.26933	0.837333	0.861333	1.39733	0.794667			0.0327294	0.0374285	0.0407664
Q5E9B5	Actin, gamma-enteric smooth muscle OS=Bos taurus GN=ACTG2 PE=2 SV=1 - [ACTH_BOVIN]	41.8498	376	ACTH_BOVI	ACTG2	1		1	146	14	0		1	171	15	0		1	133	16	0		1	240	16	0		1	137	11	0		1	128	10	0			0.390957	0.356383	0.367021	0.457447	0.640957	0.343085			0.0139489	0.0105086	0.0178688
A4FUX8	Actin-like protein 6B OS=Bos taurus GN=ACTL6B PE=2 SV=1 - [ACL6B_BOVIN]	46.8613	426	ACL6B_BOVI	ACTL6B	1		0	0	0	0		0	0	0	0		1	2	2	2		0	0	0	0		0	0	0	0		0	0	0	0			0.00234742	0.00704225	0.00234742	0.00234742	0.00234742	0.00234742			8.37532e-05	0.000207653	0.000114286
Q3B7N2	Alpha-actinin-1 OS=Bos taurus GN=ACTN1 PE=2 SV=1 - [ACTN1_BOVIN]	102.916	892	ACTN1_BOVI	ACTN1	1		1	37	23	3		1	24	17	0		1	52	30	3		1	45	26	2		1	5	5	0		0	0	0	0			0.0426009	0.059417	0.00672646	0.0280269	0.0515695	0.00112108			0.00151995	0.00175201	0.000327484
Q3ZC55	Alpha-actinin-2 OS=Bos taurus GN=ACTN2 PE=2 SV=1 - [ACTN2_BOVIN]	103.713	894	ACTN2_BOVI	ACTN2	1		1	12	8	0		1	7	4	0		1	15	11	0		1	12	6	0		1	3	3	0		0	0	0	0			0.0145414	0.0178971	0.00447427	0.00894855	0.0145414	0.00111857			0.00051882	0.000527727	0.000217835
Q0III9	Alpha-actinin-3 OS=Bos taurus GN=ACTN3 PE=2 SV=1 - [ACTN3_BOVIN]	103.086	901	ACTN3_BOVI	ACTN3	1		1	6	6	0		1	3	3	0		1	10	9	0		1	5	4	0		0	0	0	0		0	0	0	0			0.00776915	0.0122087	0.00110988	0.00443951	0.00665927	0.00110988			0.000277194	0.000359993	5.40355e-05
A5D7D1	Alpha-actinin-4 OS=Bos taurus GN=ACTN4 PE=2 SV=1 - [ACTN4_BOVIN]	104.862	911	ACTN4_BOVI	ACTN4	1		1	86	36	3		1	56	27	2		1	72	41	4		1	63	37	2		1	6	6	0		0	0	0	0			0.0954995	0.0801317	0.00768386	0.0625686	0.0702525	0.00109769			0.00340731	0.00236282	0.000374097
A7MB62	Actin-related protein 2 OS=Bos taurus GN=ACTR2 PE=1 SV=1 - [ARP2_BOVIN]	44.7322	394	ARP2_BOVI	ACTR2	1		0	0	0	0		0	0	0	0		1	4	4	4		1	2	2	2		1	3	3	3		1	3	3	3			0.00253807	0.0126904	0.0101523	0.00253807	0.00761421	0.0101523			9.05555e-05	0.000374197	0.000494274
P61157	Actin-related protein 3 OS=Bos taurus GN=ACTR3 PE=1 SV=3 - [ARP3_BOVIN]	47.341	418	ARP3_BOVI	ACTR3	1		0	0	0	0		0	0	0	0		1	7	6	0		1	6	5	0		1	12	10	0		1	11	9	0			0.00239234	0.0191388	0.0311005	0.00239234	0.0167464	0.0287081			8.53562e-05	0.000564339	0.00151416
Q9QYC0	Alpha-adducin OS=Mus musculus GN=Add1 PE=1 SV=2 - [ADDA_MOUSE]	80.5963	735	ADDA_MOUS	Add1	1		1	28	11	10		1	18	9	8		1	25	13	12		1	20	11	10		1	16	14	13		1	18	15	14			0.0394558	0.0353741	0.0231293	0.0258503	0.0285714	0.0258503			0.00140774	0.00104307	0.00112607
Q9QYB8	Beta-adducin OS=Mus musculus GN=Add2 PE=1 SV=4 - [ADDB_MOUSE]	80.5913	725	ADDB_MOUS	Add2	1		1	16	9	8		1	7	5	4		1	15	12	11		1	17	12	11		1	11	10	9		1	14	12	11			0.0234483	0.022069	0.0165517	0.0110345	0.0248276	0.0206897			0.000836608	0.000650742	0.000805838
Q9QYB5	Gamma-adducin OS=Mus musculus GN=Add3 PE=1 SV=2 - [ADDG_MOUSE]	78.7277	706	ADDG_MOUS	Add3	1		1	5	4	4		0	0	0	0		1	7	6	6		1	7	5	5		1	2	2	2		0	0	0	0			0.00849858	0.0113314	0.00424929	0.00141643	0.0113314	0.00141643			0.00030322	0.000334127	0.000206881
Q9EQX4	Allograft inflammatory factor 1-like OS=Mus musculus GN=Aif1l PE=2 SV=1 - [AIF1L_MOUSE]	17.0126	150	AIF1L_MOUS	Aif1l	1		0	0	0	0		0	0	0	0		1	2	2	2		1	2	2	2		0	0	0	0		0	0	0	0			0.00666667	0.02	0.00666667	0.00666667	0.02	0.00666667			0.000237859	0.000589735	0.000324574
Q9Z0X1	Apoptosis-inducing factor 1, mitochondrial OS=Mus musculus GN=Aifm1 PE=1 SV=1 - [AIFM1_MOUSE]	66.7238	612	AIFM1_MOUS	Aifm1	1		0	0	0	0		0	0	0	0		0	0	0	0		0	0	0	0		1	5	4	4		1	4	4	4			0.00163399	0.00163399	0.00980392	0.00163399	0.00163399	0.00816993			5.82988e-05	4.81809e-05	0.000477314
Q0VCP1	Adenylate kinase 4, mitochondrial OS=Bos taurus GN=AK4 PE=2 SV=1 - [KAD4_BOVIN]	25.3323	223	KAD4_BOVI	AK4	1		0	0	0	0		0	0	0	0		1	4	3	3		0	0	0	0		1	4	4	4		1	7	7	7			0.0044843	0.0224215	0.0224215	0.0044843	0.0044843	0.0358744			0.000159995	0.000661138	0.00109161
P02769	Serum albumin OS=Bos taurus GN=ALB PE=1 SV=4 - [ALBU_BOVIN]	69.2484	607	ALBU_BOVI	ALB	1		1	2	2	2		1	2	2	2		1	14	12	12		1	3	3	3		1	24	22	22		1	19	17	17			0.00494234	0.0247117	0.0411862	0.00494234	0.00658979	0.0329489			0.000176337	0.000728667	0.00200519
P05063	Fructose-bisphosphate aldolase C OS=Mus musculus GN=Aldoc PE=1 SV=4 - [ALDOC_MOUSE]	39.3702	363	ALDOC_MOUS	Aldoc	1		0	0	0	0		0	0	0	0		1	6	5	4		1	2	2	2		1	4	4	4		1	2	2	2			0.00275482	0.0192837	0.0137741	0.00275482	0.00826446	0.00826446			9.82889e-05	0.000568615	0.000670606
Q3T0I4	THO complex subunit 4 OS=Bos taurus GN=ALYREF PE=2 SV=1 - [THOC4_BOVIN]	26.9366	257	THOC4_BOVI	ALYREF	1		1	33	6	0		1	27	6	0		1	10	6	0		1	16	8	0		1	10	5	0		1	12	6	0			0.132296	0.0428016	0.0428016	0.108949	0.0661479	0.0505837			0.00472016	0.00126208	0.00208384
Q9JJW6	Aly/REF export factor 2 OS=Mus musculus GN=Alyref2 PE=1 SV=1 - [ALRF2_MOUSE]	23.7159	218	ALRF2_MOUS	Alyref2	1		1	14	3	0		1	16	4	0		1	6	4	0		1	6	4	0		1	6	3	0		1	6	3	0			0.0688073	0.0321101	0.0321101	0.0779817	0.0321101	0.0321101			0.00245497	0.000946822	0.00156331
E1BEQ5	Angiomotin-like protein 1 OS=Bos taurus GN=AMOTL1 PE=3 SV=1 - [AMOL1_BOVIN]	106.605	960	AMOL1_BOVI	AMOTL1	1		0	0	0	0		0	0	0	0		1	2	2	2		0	0	0	0		0	0	0	0		0	0	0	0			0.00104167	0.003125	0.00104167	0.00104167	0.00104167	0.00104167			3.71655e-05	9.2146e-05	5.07146e-05
Q02357	Ankyrin-1 OS=Mus musculus GN=Ank1 PE=1 SV=2 - [ANK1_MOUSE]	204.101	1862	ANK1_MOUS	Ank1	1		0	0	0	0		0	0	0	0		1	6	6	3		1	4	4	2		1	3	3	1		1	3	3	1			0.000537057	0.0037594	0.00214823	0.000537057	0.00268528	0.00214823			1.91616e-05	0.000110852	0.000104589
Q8C8R3	Ankyrin-2 OS=Mus musculus GN=Ank2 PE=1 SV=2 - [ANK2_MOUSE]	425.999	3898	ANK2_MOUS	Ank2	1		1	6	5	5		1	9	9	9		1	37	30	21		1	29	23	17		1	16	13	10		1	16	15	12			0.00179579	0.00974859	0.00436121	0.00256542	0.00769625	0.00436121			6.40719e-05	0.000287454	0.00021233
G5E8K5	Ankyrin-3 OS=Mus musculus GN=Ank3 PE=1 SV=1 - [ANK3_MOUSE]	213.929	1961	ANK3_MOUS	Ank3	1		0	0	0	0		0	0	0	0		1	15	14	5		1	7	7	1		1	3	3	0		1	4	4	1			0.000509944	0.0081591	0.00203978	0.000509944	0.00407955	0.00254972			1.81942e-05	0.000240585	9.93086e-05
P63009	AP-2 complex subunit beta OS=Bos taurus GN=AP2B1 PE=1 SV=2 - [AP2B1_BOVIN]	104.5	937	AP2B1_BOVI	AP2B1	1		0	0	0	0		0	0	0	0		1	3	2	0		1	4	4	0		0	0	0	0		0	0	0	0			0.00106724	0.00426894	0.00106724	0.00106724	0.00533618	0.00106724			3.80778e-05	0.000125877	5.19595e-05
Q08DS7	AP-1 complex subunit beta-1 OS=Bos taurus GN=AP2B1 PE=2 SV=1 - [AP1B1_BOVIN]	105.639	951	AP1B1_BOVI	AP2B1	1		0	0	0	0		0	0	0	0		1	3	2	0		1	4	4	0		0	0	0	0		0	0	0	0			0.00105152	0.0042061	0.00105152	0.00105152	0.00525762	0.00105152			3.75172e-05	0.000124024	5.11946e-05
P84080	ADP-ribosylation factor 1 OS=Bos taurus GN=ARF1 PE=1 SV=2 - [ARF1_BOVIN]	20.6837	181	ARF1_BOVI	ARF1	1		1	2	2	0		1	2	2	0		1	2	2	0		1	3	3	0		1	2	2	0		1	2	2	0			0.0165746	0.0165746	0.0165746	0.0165746	0.0220994	0.0165746			0.000591363	0.00048873	0.000806951
P84081	ADP-ribosylation factor 2 OS=Bos taurus GN=ARF2 PE=2 SV=1 - [ARF2_BOVIN]	20.7328	181	ARF2_BOVI	ARF2	1		1	2	2	0		1	2	2	0		1	2	2	0		1	2	2	0		0	0	0	0		0	0	0	0			0.0165746	0.0165746	0.00552486	0.0165746	0.0165746	0.00552486			0.000591363	0.00048873	0.000268984
Q5E9I6	ADP-ribosylation factor 3 OS=Bos taurus GN=ARF3 PE=2 SV=3 - [ARF3_BOVIN]	20.5877	181	ARF3_BOVI	ARF3	1		1	2	2	0		1	2	2	0		1	2	2	0		1	3	3	0		1	2	2	0		1	2	2	0			0.0165746	0.0165746	0.0165746	0.0165746	0.0220994	0.0165746			0.000591363	0.00048873	0.000806951
Q3SZF2	ADP-ribosylation factor 4 OS=Bos taurus GN=ARF4 PE=2 SV=3 - [ARF4_BOVIN]	20.5146	180	ARF4_BOVI	ARF4	1		0	0	0	0		0	0	0	0		1	2	2	1		0	0	0	0		0	0	0	0		1	2	2	1			0.00555556	0.0166667	0.00555556	0.00555556	0.00555556	0.0166667			0.000198216	0.000491446	0.000270478
P84084	ADP-ribosylation factor 5 OS=Mus musculus GN=Arf5 PE=1 SV=2 - [ARF5_MOUSE]	20.5166	180	ARF5_MOUS	Arf5	1		0	0	0	0		0	0	0	0		0	0	0	0		1	2	2	0		1	2	2	0		1	2	2	0			0.00555556	0.00555556	0.0166667	0.00555556	0.0166667	0.0166667			0.000198216	0.000163815	0.000811434
P62331	ADP-ribosylation factor 6 OS=Mus musculus GN=Arf6 PE=1 SV=2 - [ARF6_MOUSE]	20.0694	175	ARF6_MOUS	Arf6	1		0	0	0	0		0	0	0	0		0	0	0	0		0	0	0	0		0	0	0	0		1	2	2	2			0.00571429	0.00571429	0.00571429	0.00571429	0.00571429	0.0171429			0.000203879	0.000168496	0.000278206
Q2TBW6	ADP-ribosylation factor-like protein 3 OS=Bos taurus GN=ARL3 PE=2 SV=1 - [ARL3_BOVIN]	20.4918	182	ARL3_BOVI	ARL3	1		0	0	0	0		0	0	0	0		1	7	6	1		1	2	2	0		0	0	0	0		1	2	2	0			0.00549451	0.043956	0.00549451	0.00549451	0.0164835	0.0164835			0.000196038	0.00129612	0.000267506
Q1JP79	Actin-related protein 2/3 complex subunit 1A OS=Bos taurus GN=ARPC1A PE=2 SV=1 - [ARC1A_BOVIN]	41.5127	370	ARC1A_BOVI	ARPC1A	1		0	0	0	0		0	0	0	0		1	7	6	2		1	2	2	0		1	6	5	1		1	7	6	1			0.0027027	0.0216216	0.0189189	0.0027027	0.00810811	0.0216216			9.64294e-05	0.000637551	0.000921087
Q3MHR7	Actin-related protein 2/3 complex subunit 2 OS=Bos taurus GN=ARPC2 PE=1 SV=1 - [ARPC2_BOVIN]	34.3275	300	ARPC2_BOVI	ARPC2	1		1	3	3	0		0	0	0	0		1	5	4	1		1	4	3	0		1	7	7	1		1	6	4	0			0.0133333	0.02	0.0266667	0.00333333	0.0166667	0.0233333			0.000475718	0.000589735	0.00129829
Q3T035	Actin-related protein 2/3 complex subunit 3 OS=Bos taurus GN=ARPC3 PE=1 SV=3 - [ARPC3_BOVIN]	20.5334	178	ARPC3_BOVI	ARPC3	1		0	0	0	0		1	2	2	2		1	4	4	0		1	4	3	1		1	4	4	1		1	3	3	1			0.00561798	0.0280899	0.0280899	0.0168539	0.0280899	0.0224719			0.000200443	0.000828279	0.00136759
Q148J6	Actin-related protein 2/3 complex subunit 4 OS=Bos taurus GN=ARPC4 PE=1 SV=3 - [ARPC4_BOVIN]	19.6543	168	ARPC4_BOVI	ARPC4	1		0	0	0	0		0	0	0	0		0	0	0	0		1	2	2	2		1	5	4	4		1	7	5	5			0.00595238	0.00595238	0.0357143	0.00595238	0.0178571	0.047619			0.000212374	0.000175516	0.00173879
Q3SYX9	Actin-related protein 2/3 complex subunit 5 OS=Bos taurus GN=ARPC5 PE=1 SV=3 - [ARPC5_BOVIN]	16.2203	151	ARPC5_BOVI	ARPC5	1		0	0	0	0		0	0	0	0		1	2	2	0		0	0	0	0		0	0	0	0		0	0	0	0			0.00662252	0.0198675	0.00662252	0.00662252	0.00662252	0.00662252			0.000236284	0.000585829	0.000322424
Q5E963	Actin-related protein 2/3 complex subunit 5-like protein OS=Bos taurus GN=ARPC5L PE=2 SV=1 - [ARP5L_BOVIN]	16.9308	153	ARP5L_BOVI	ARPC5L	1		1	10	4	0		1	9	4	0		1	3	3	0		1	9	5	1		1	3	3	0		1	3	3	0			0.0718954	0.0261438	0.0261438	0.0653595	0.0653595	0.0261438			0.00256515	0.000770895	0.00127284
A7YWC4	ATPase family AAA domain-containing protein 3 OS=Bos taurus GN=ATAD3 PE=2 SV=1 - [ATAD3_BOVIN]	66.0663	586	ATAD3_BOVI	ATAD3	1		0	0	0	0		0	0	0	0		1	2	2	2		0	0	0	0		1	5	3	3		1	5	3	3			0.00170648	0.00511945	0.0102389	0.00170648	0.00170648	0.0102389			6.08854e-05	0.000150956	0.000498492
Q58CX6	Alpha-tubulin N-acetyltransferase 1 OS=Bos taurus GN=ATAT1 PE=2 SV=1 - [ATAT_BOVIN]	25.6594	225	ATAT_BOVI	ATAT1	1		0	0	0	0		0	0	0	0		1	4	4	2		0	0	0	0		0	0	0	0		0	0	0	0			0.00444444	0.0222222	0.00444444	0.00444444	0.00444444	0.00444444			0.000158573	0.000655261	0.000216382
Q9Z1W8	Potassium-transporting ATPase alpha chain 2 OS=Mus musculus GN=Atp12a PE=1 SV=3 - [AT12A_MOUSE]	114.654	1035	AT12A_MOUS	Atp12a	1		0	0	0	0		0	0	0	0		0	0	0	0		1	2	2	0		1	2	2	0		0	0	0	0			0.000966184	0.000966184	0.00289855	0.000966184	0.00289855	0.000966184			3.44723e-05	2.84896e-05	0.000141119
Q08DA1	Sodium/potassium-transporting ATPase subunit alpha-1 OS=Bos taurus GN=ATP1A1 PE=2 SV=1 - [AT1A1_BOVIN]	112.571	1021	AT1A1_BOVI	ATP1A1	1		1	2	2	0		1	2	2	0		1	7	6	0		1	4	4	0		1	16	15	1		1	14	13	1			0.0029383	0.00783546	0.0166503	0.0029383	0.00489716	0.0146915			0.000104835	0.000231042	0.000810639
A2VDL6	Sodium/potassium-transporting ATPase subunit alpha-2 OS=Bos taurus GN=ATP1A2 PE=2 SV=1 - [AT1A2_BOVIN]	112.108	1020	AT1A2_BOVI	ATP1A2	1		1	2	2	0		1	2	2	0		1	7	6	0		1	4	4	0		1	11	10	0		1	8	7	0			0.00294118	0.00784314	0.0117647	0.00294118	0.00490196	0.00882353			0.000104938	0.000231268	0.000572777
Q6PIC6	Sodium/potassium-transporting ATPase subunit alpha-3 OS=Mus musculus GN=Atp1a3 PE=1 SV=1 - [AT1A3_MOUSE]	111.62	1013	AT1A3_MOUS	Atp1a3	1		1	2	2	0		1	2	2	0		1	9	8	2		1	4	4	0		1	19	17	6		1	20	17	9			0.0029615	0.00987167	0.0197433	0.0029615	0.00493583	0.0207305			0.000105663	0.000291083	0.000961225
Q9WV27	Sodium/potassium-transporting ATPase subunit alpha-4 OS=Mus musculus GN=Atp1a4 PE=1 SV=3 - [AT1A4_MOUSE]	114.813	1032	AT1A4_MOUS	Atp1a4	1		0	0	0	0		0	0	0	0		0	0	0	0		1	2	2	0		1	5	4	0		1	4	3	0			0.000968992	0.000968992	0.00581395	0.000968992	0.00290698	0.00484496			3.45725e-05	2.85724e-05	0.000283058
Q28030	Sodium/potassium-transporting ATPase subunit beta-2 OS=Bos taurus GN=ATP1B2 PE=2 SV=1 - [AT1B2_BOVIN]	33.3795	290	AT1B2_BOVI	ATP1B2	1		0	0	0	0		0	0	0	0		0	0	0	0		0	0	0	0		1	3	3	0		0	0	0	0			0.00344828	0.00344828	0.0137931	0.00344828	0.00344828	0.00344828			0.000123031	0.000101678	0.000671531
Q64436	Potassium-transporting ATPase alpha chain 1 OS=Mus musculus GN=Atp4a PE=1 SV=3 - [ATP4A_MOUSE]	113.942	1033	ATP4A_MOUS	Atp4a	1		1	2	2	0		1	2	2	0		1	3	2	0		1	2	2	0		1	2	2	0		0	0	0	0			0.00290416	0.00387222	0.00290416	0.00290416	0.00290416	0.000968054			0.000103617	0.000114179	0.000141392
P19483	ATP synthase subunit alpha, mitochondrial OS=Bos taurus GN=ATP5A1 PE=1 SV=1 - [ATPA_BOVIN]	59.6827	553	ATPA_BOVI	ATP5A1	1		1	2	2	0		0	0	0	0		1	10	9	1		1	5	5	1		1	14	13	3		1	15	14	3			0.00542495	0.0198915	0.0271248	0.00180832	0.0108499	0.0289331			0.000193556	0.000586535	0.0013206
P00829	ATP synthase subunit beta, mitochondrial OS=Bos taurus GN=ATP5B PE=1 SV=2 - [ATPB_BOVIN]	56.2486	528	ATPB_BOVI	ATP5B	1		1	11	9	1		1	4	4	1		1	12	10	2		1	9	9	2		1	26	18	3		1	20	14	2			0.0227273	0.0246212	0.0511364	0.0094697	0.0189394	0.0397727			0.000810883	0.000725999	0.00248963
P05631	ATP synthase subunit gamma, mitochondrial OS=Bos taurus GN=ATP5C1 PE=1 SV=3 - [ATPG_BOVIN]	33.0513	298	ATPG_BOVI	ATP5C1	1		0	0	0	0		0	0	0	0		0	0	0	0		0	0	0	0		1	4	3	3		0	0	0	0			0.0033557	0.0033557	0.0167785	0.0033557	0.0033557	0.0033557			0.000119728	9.89488e-05	0.00081688
P05630	ATP synthase subunit delta, mitochondrial OS=Bos taurus GN=ATP5D PE=1 SV=2 - [ATPD_BOVIN]	17.6013	168	ATPD_BOVI	ATP5D	1		1	2	2	2		1	2	2	2		0	0	0	0		0	0	0	0		0	0	0	0		0	0	0	0			0.0178571	0.00595238	0.00595238	0.0178571	0.00595238	0.00595238			0.000637123	0.000175516	0.000289798
P13619	ATP synthase F(0) complex subunit B1, mitochondrial OS=Bos taurus GN=ATP5F1 PE=1 SV=2 - [AT5F1_BOVIN]	28.8034	256	AT5F1_BOVI	ATP5F1	1		0	0	0	0		0	0	0	0		0	0	0	0		0	0	0	0		1	2	2	2		0	0	0	0			0.00390625	0.00390625	0.0117188	0.00390625	0.00390625	0.00390625			0.000139371	0.000115183	0.000570539
Q00361	ATP synthase subunit e, mitochondrial OS=Bos taurus GN=ATP5I PE=1 SV=2 - [ATP5I_BOVIN]	8.31549	71	ATP5I_BOVI	ATP5I	1		0	0	0	0		0	0	0	0		0	0	0	0		0	0	0	0		1	2	2	2		1	2	2	2			0.0140845	0.0140845	0.0422535	0.0140845	0.0140845	0.0422535			0.000502519	0.000415306	0.00205716
P02721	ATP synthase-coupling factor 6, mitochondrial OS=Bos taurus GN=ATP5J PE=1 SV=2 - [ATP5J_BOVIN]	12.5245	108	ATP5J_BOVI	ATP5J	1		1	2	2	2		0	0	0	0		0	0	0	0		0	0	0	0		0	0	0	0		0	0	0	0			0.0277778	0.00925926	0.00925926	0.00925926	0.00925926	0.00925926			0.00099108	0.000273025	0.000450797
Q28851	ATP synthase subunit f, mitochondrial OS=Bos taurus GN=ATP5J2 PE=1 SV=3 - [ATPK_BOVIN]	10.2905	88	ATPK_BOVI	ATP5J2	1		0	0	0	0		0	0	0	0		0	0	0	0		0	0	0	0		1	5	2	2		1	6	2	2			0.0113636	0.0113636	0.0681818	0.0113636	0.0113636	0.0795455			0.000405442	0.000335077	0.0033195
P13621	ATP synthase subunit O, mitochondrial OS=Bos taurus GN=ATP5O PE=1 SV=2 - [ATPO_BOVIN]	23.3046	213	ATPO_BOVI	ATP5O	1		1	3	2	2		1	2	2	2		1	12	7	7		1	12	6	6		1	4	3	3		1	4	3	3			0.0187793	0.0610329	0.0234742	0.0140845	0.0610329	0.0234742			0.000670026	0.00179966	0.00114286
P31404	V-type proton ATPase catalytic subunit A OS=Bos taurus GN=ATP6V1A PE=2 SV=2 - [VATA_BOVIN]	68.3005	617	VATA_BOVI	ATP6V1A	1		0	0	0	0		0	0	0	0		1	3	3	0		1	3	3	0		0	0	0	0		0	0	0	0			0.00162075	0.00648298	0.00162075	0.00162075	0.00648298	0.00162075			5.78264e-05	0.000191162	7.89077e-05
Q5EAD0	Brain-specific angiogenesis inhibitor 1-associated protein 2 OS=Bos taurus GN=BAIAP2 PE=2 SV=1 - [BAIP2_BOVIN]	57.53	521	BAIP2_BOVI	BAIAP2	1		0	0	0	0		0	0	0	0		1	5	5	1		1	4	3	0		0	0	0	0		0	0	0	0			0.00191939	0.0115163	0.00191939	0.00191939	0.00959693	0.00191939			6.84815e-05	0.000339579	9.34473e-05
P80724	Brain acid soluble protein 1 OS=Bos taurus GN=BASP1 PE=1 SV=3 - [BASP1_BOVIN]	22.997	227	BASP1_BOVI	BASP1	1		1	6	5	5		1	2	2	2		1	2	2	2		1	5	4	4		0	0	0	0		0	0	0	0			0.030837	0.0132159	0.00440529	0.0132159	0.0264317	0.00440529			0.00110023	0.000389693	0.000214476
Q8K019	Bcl-2-associated transcription factor 1 OS=Mus musculus GN=Bclaf1 PE=1 SV=2 - [BCLF1_MOUSE]	105.939	919	BCLF1_MOUS	Bclaf1	1		1	3	3	2		1	2	2	1		1	5	5	4		1	4	4	3		0	0	0	0		0	0	0	0			0.00435256	0.00652884	0.00108814	0.00326442	0.0054407	0.00108814			0.000155294	0.000192514	5.29772e-05
O08539	Myc box-dependent-interacting protein 1 OS=Mus musculus GN=Bin1 PE=1 SV=1 - [BIN1_MOUSE]	64.4302	588	BIN1_MOUS	Bin1	1		0	0	0	0		0	0	0	0		1	2	2	2		0	0	0	0		0	0	0	0		0	0	0	0			0.00170068	0.00510204	0.00170068	0.00170068	0.00170068	0.00170068			6.06784e-05	0.000150443	8.27994e-05
O88737	Protein bassoon OS=Mus musculus GN=Bsn PE=1 SV=4 - [BSN_MOUSE]	418.587	3942	BSN_MOUS	Bsn	1		0	0	0	0		0	0	0	0		1	2	2	2		0	0	0	0		1	2	2	2		0	0	0	0			0.000253678	0.000761035	0.000761035	0.000253678	0.000253678	0.000253678			9.05096e-06	2.24404e-05	3.70518e-05
Q3T0B6	Complement component 1 Q subcomponent-binding protein, mitochondrial OS=Bos taurus GN=C1QBP PE=2 SV=1 - [C1QBP_BOVIN]	30.5872	278	C1QBP_BOVI	C1QBP	1		1	4	2	2		0	0	0	0		0	0	0	0		0	0	0	0		0	0	0	0		0	0	0	0			0.0179856	0.00359712	0.00359712	0.00359712	0.00359712	0.00359712			0.000641706	0.000106067	0.00017513
P00921	Carbonic anhydrase 2 OS=Bos taurus GN=CA2 PE=1 SV=3 - [CAH2_BOVIN]	29.0957	260	CAH2_BOVI	CA2	1		1	2	2	2		0	0	0	0		0	0	0	0		0	0	0	0		0	0	0	0		0	0	0	0			0.0115385	0.00384615	0.00384615	0.00384615	0.00384615	0.00384615			0.000411679	0.000113411	0.000187254
P04467	Calbindin OS=Bos taurus GN=CALB1 PE=1 SV=3 - [CALB1_BOVIN]	29.945	261	CALB1_BOVI	CALB1	1		0	0	0	0		0	0	0	0		0	0	0	0		0	0	0	0		1	2	2	0		0	0	0	0			0.00383142	0.00383142	0.0114943	0.00383142	0.00383142	0.00383142			0.000136701	0.000112976	0.00055961
Q3ZBY3	Calretinin OS=Bos taurus GN=CALB2 PE=2 SV=1 - [CALB2_BOVIN]	31.4026	271	CALB2_BOVI	CALB2	1		1	6	5	1		1	2	2	2		1	2	2	0		1	4	4	1		1	4	4	2		0	0	0	0			0.0258303	0.0110701	0.0184502	0.0110701	0.0184502	0.00369004			0.000921594	0.000326421	0.000898266
Q27976	Non-muscle caldesmon (Fragment) OS=Bos taurus GN=CALD1 PE=3 SV=1 - [CALD1_BOVIN]	9.91389	83	CALD1_BOVI	CALD1	1		1	2	2	2		1	2	2	2		0	0	0	0		0	0	0	0		0	0	0	0		0	0	0	0			0.0361446	0.0120482	0.0120482	0.0361446	0.0120482	0.0120482			0.0012896	0.000355262	0.000586579
P62157	Calmodulin OS=Bos taurus GN=CALM PE=1 SV=2 - [CALM_BOVIN]	16.8268	149	CALM_BOVI	CALM	1		1	143	11	6		1	206	12	6		1	31	8	6		1	98	11	6		1	21	9	4		1	20	8	4			0.966443	0.214765	0.147651	1.38926	0.66443	0.14094			0.0344816	0.00633272	0.00718854
Q9D6P8	Calmodulin-like protein 3 OS=Mus musculus GN=Calml3 PE=2 SV=1 - [CALL3_MOUSE]	16.6908	149	CALL3_MOUS	Calml3	1		1	26	5	0		1	47	6	0		1	2	2	0		1	11	5	0		1	10	5	0		1	11	4	0			0.181208	0.0201342	0.0738255	0.322148	0.0805369	0.0805369			0.0064653	0.000593693	0.00359427
Q3T0K1	Calumenin OS=Bos taurus GN=CALU PE=2 SV=1 - [CALU_BOVIN]	37.0594	315	CALU_BOVI	CALU	1		1	4	4	2		1	5	3	1		0	0	0	0		1	3	3	1		0	0	0	0		0	0	0	0			0.015873	0.0031746	0.0031746	0.0190476	0.0126984	0.0031746			0.000566331	9.36087e-05	0.000154559
P11798	Calcium/calmodulin-dependent protein kinase type II subunit alpha OS=Mus musculus GN=Camk2a PE=1 SV=2 - [KCC2A_MOUSE]	54.0805	478	KCC2A_MOUS	Camk2a	1		1	7	4	1		0	0	0	0		1	4	3	1		1	4	3	0		1	5	5	2		1	8	6	3			0.0167364	0.0104603	0.0125523	0.00209205	0.0104603	0.0188285			0.000597136	0.000308439	0.000611122
Q3MHJ9	Calcium/calmodulin-dependent protein kinase type II subunit beta OS=Bos taurus GN=CAMK2B PE=2 SV=1 - [KCC2B_BOVIN]	60.4437	542	KCC2B_BOVI	CAMK2B	1		1	16	9	1		1	6	3	1		1	11	8	1		1	11	8	1		1	11	10	2		1	9	6	0			0.0313653	0.0221402	0.0221402	0.0129151	0.0221402	0.0184502			0.00111908	0.000652843	0.00107792
Q2HJF7	Calcium/calmodulin-dependent protein kinase type II subunit delta OS=Bos taurus GN=CAMK2D PE=2 SV=1 - [KCC2D_BOVIN]	55.258	488	KCC2D_BOVI	CAMK2D	1		1	18	9	0		1	10	7	0		1	17	7	0		1	11	8	0		1	11	10	0		1	12	9	0			0.0389344	0.0368852	0.0245902	0.022541	0.0245902	0.0266393			0.00138914	0.00108763	0.0011972
Q923T9	Calcium/calmodulin-dependent protein kinase type II subunit gamma OS=Mus musculus GN=Camk2g PE=1 SV=1 - [KCC2G_MOUSE]	59.5693	529	KCC2G_MOUS	Camk2g	1		1	7	4	0		0	0	0	0		1	9	6	3		1	6	4	0		1	9	8	3		1	9	6	2			0.0151229	0.0189036	0.0189036	0.00189036	0.0132325	0.0189036			0.000539567	0.000557405	0.000920341
Q3UHL1	CaM kinase-like vesicle-associated protein OS=Mus musculus GN=Camkv PE=1 SV=2 - [CAMKV_MOUSE]	54.7855	512	CAMKV_MOUS	Camkv	1		0	0	0	0		0	0	0	0		1	4	4	4		0	0	0	0		0	0	0	0		0	0	0	0			0.00195312	0.00976562	0.00195312	0.00195312	0.00195312	0.00195312			6.96853e-05	0.000287956	9.50899e-05
A4FUA8	F-actin-capping protein subunit alpha-1 OS=Bos taurus GN=CAPZA1 PE=2 SV=1 - [CAZA1_BOVIN]	32.9113	286	CAZA1_BOVI	CAPZA1	1		1	37	11	5		1	25	8	4		1	32	11	5		1	26	9	5		1	5	5	2		1	7	7	2			0.132867	0.115385	0.020979	0.0909091	0.0944056	0.027972			0.00474055	0.00340232	0.00102139
Q5E997	F-actin-capping protein subunit alpha-2 OS=Bos taurus GN=CAPZA2 PE=1 SV=3 - [CAZA2_BOVIN]	32.9587	286	CAZA2_BOVI	CAPZA2	1		1	36	11	2		1	24	10	2		1	36	13	3		1	40	9	1		1	10	8	1		1	7	6	1			0.129371	0.129371	0.0384615	0.0874126	0.143357	0.027972			0.0046158	0.00381472	0.00187254
P79136	F-actin-capping protein subunit beta OS=Bos taurus GN=CAPZB PE=1 SV=1 - [CAPZB_BOVIN]	33.7199	301	CAPZB_BOVI	CAPZB	1		1	36	14	3		1	17	10	2		1	33	18	5		1	26	14	4		1	20	12	2		1	18	12	2			0.122924	0.112957	0.0697674	0.0598007	0.089701	0.0631229			0.00438577	0.00333073	0.0033967
A4IFA7	Carbonyl reductase family member 4 OS=Bos taurus GN=CBR4 PE=2 SV=1 - [CBR4_BOVIN]	25.2534	237	CBR4_BOVI	CBR4	1		0	0	0	0		0	0	0	0		1	3	3	3		0	0	0	0		1	6	5	5		1	5	5	5			0.00421941	0.0168776	0.0295359	0.00421941	0.00421941	0.0253165			0.000150544	0.000497666	0.00143798
P23198	Chromobox protein homolog 3 OS=Mus musculus GN=Cbx3 PE=1 SV=2 - [CBX3_MOUSE]	20.8423	183	CBX3_MOUS	Cbx3	1		0	0	0	0		0	0	0	0		1	2	2	2		0	0	0	0		0	0	0	0		0	0	0	0			0.00546448	0.0163934	0.00546448	0.00546448	0.00546448	0.00546448			0.000194967	0.000483389	0.000266044
Q3ZC62	Coiled-coil domain-containing protein 104 OS=Bos taurus GN=CCDC104 PE=2 SV=1 - [CC104_BOVIN]	36.1851	313	CC104_BOVI	CCDC104	1		0	0	0	0		0	0	0	0		1	2	2	2		0	0	0	0		0	0	0	0		0	0	0	0			0.00319489	0.00958466	0.00319489	0.00319489	0.00319489	0.00319489			0.00011399	0.00028262	0.000155546
Q3UHB8	Coiled-coil domain-containing protein 177 OS=Mus musculus GN=Ccdc177 PE=1 SV=1 - [CC177_MOUSE]	79.8094	706	CC177_MOUS	Ccdc177	1		0	0	0	0		0	0	0	0		1	3	3	3		0	0	0	0		1	11	10	10		1	10	8	8			0.00141643	0.00566572	0.0169972	0.00141643	0.00141643	0.0155807			5.05366e-05	0.000167064	0.000827525
P19534	Cadherin-2 (Fragment) OS=Bos taurus GN=CDH2 PE=2 SV=1 - [CADH2_BOVIN]	96.7859	877	CADH2_BOVI	CDH2	1		1	14	9	1		1	9	7	0		1	18	11	1		1	10	7	1		1	4	4	1		1	2	2	2			0.0171038	0.0216648	0.00570125	0.0114025	0.0125428	0.00342075			0.000610243	0.000638823	0.000277571
Q02399	Cyclin-dependent kinase 5 OS=Bos taurus GN=CDK5 PE=1 SV=2 - [CDK5_BOVIN]	33.2672	292	CDK5_BOVI	CDK5	1		0	0	0	0		0	0	0	0		1	2	2	2		0	0	0	0		0	0	0	0		0	0	0	0			0.00342466	0.010274	0.00342466	0.00342466	0.00342466	0.00342466			0.000122188	0.000302946	0.000166733
Q6A065	Centrosomal protein of 170 kDa OS=Mus musculus GN=Cep170 PE=1 SV=2 - [CE170_MOUSE]	174.944	1588	CE170_MOUS	Cep170	1		0	0	0	0		0	0	0	0		0	0	0	0		0	0	0	0		1	5	5	5		1	2	2	2			0.000629723	0.000629723	0.00377834	0.000629723	0.000629723	0.00188917			2.24678e-05	1.85685e-05	0.000183952
Q2TBN3	Centrin-2 OS=Bos taurus GN=CETN2 PE=2 SV=1 - [CETN2_BOVIN]	19.7969	172	CETN2_BOVI	CETN2	1		1	4	4	2		1	5	4	2		0	0	0	0		1	2	2	0		0	0	0	0		0	0	0	0			0.0290698	0.00581395	0.00581395	0.0348837	0.0174419	0.00581395			0.00103718	0.000171434	0.000283058
O02751	Craniofacial development protein 2 OS=Bos taurus GN=CFDP2 PE=1 SV=2 - [CFDP2_BOVIN]	66.2841	592	CFDP2_BOVI	CFDP2	1		1	2	2	2		0	0	0	0		1	6	6	6		1	3	3	3		0	0	0	0		0	0	0	0			0.00506757	0.0118243	0.00168919	0.00168919	0.00675676	0.00168919			0.000180805	0.000348661	8.22399e-05
Q5E9F7	Cofilin-1 OS=Bos taurus GN=CFL1 PE=2 SV=3 - [COF1_BOVIN]	18.5066	166	COF1_BOVI	CFL1	1		1	2	2	2		0	0	0	0		1	3	3	1		1	2	2	2		1	4	4	2		1	2	2	2			0.0180723	0.0240964	0.0301205	0.0060241	0.0180723	0.0180723			0.000644799	0.000710524	0.00146645
Q148F1	Cofilin-2 OS=Bos taurus GN=CFL2 PE=2 SV=1 - [COF2_BOVIN]	18.7249	166	COF2_BOVI	CFL2	1		0	0	0	0		0	0	0	0		1	2	2	0		0	0	0	0		0	0	0	0		0	0	0	0			0.0060241	0.0180723	0.0060241	0.0060241	0.0060241	0.0060241			0.000214933	0.000532893	0.000293289
P59242	Cingulin OS=Mus musculus GN=Cgn PE=1 SV=1 - [CING_MOUSE]	136.365	1191	CING_MOUS	Cgn	1		1	12	9	9		1	7	6	6		1	7	7	7		1	6	6	5		0	0	0	0		0	0	0	0			0.0109152	0.00671704	0.000839631	0.00671704	0.00587741	0.000839631			0.000389442	0.000198064	4.08783e-05
Q5E9D3	Coiled-coil-helix-coiled-coil-helix domain-containing protein 3, mitochondrial OS=Bos taurus GN=CHCHD3 PE=2 SV=1 - [CHCH3_BOVIN]	26.0842	227	CHCH3_BOVI	CHCHD3	1		1	2	2	2		0	0	0	0		1	2	2	0		1	3	3	1		0	0	0	0		1	2	2	0			0.0132159	0.0132159	0.00440529	0.00440529	0.0176211	0.0132159			0.000471527	0.000389693	0.000214476
Q32L35	Coiled-coil-helix-coiled-coil-helix domain-containing protein 6, mitochondrial OS=Bos taurus GN=CHCHD6 PE=2 SV=1 - [CHCH6_BOVIN]	26.4225	236	CHCH6_BOVI	CHCHD6	1		0	0	0	0		0	0	0	0		1	2	2	2		1	2	2	2		0	0	0	0		0	0	0	0			0.00423729	0.0127119	0.00423729	0.00423729	0.0127119	0.00423729			0.000151182	0.000374831	0.000206297
Q9D8B3	Charged multivesicular body protein 4b OS=Mus musculus GN=Chmp4b PE=1 SV=2 - [CHM4B_MOUSE]	24.9206	224	CHM4B_MOUS	Chmp4b	1		1	14	5	5		1	11	4	4		1	3	3	3		1	4	4	4		1	4	4	4		1	3	3	3			0.0669643	0.0178571	0.0223214	0.0535714	0.0223214	0.0178571			0.00238921	0.000526549	0.00108674
Q9D7S9	Charged multivesicular body protein 5 OS=Mus musculus GN=Chmp5 PE=2 SV=1 - [CHMP5_MOUSE]	24.5603	219	CHMP5_MOUS	Chmp5	1		0	0	0	0		0	0	0	0		1	2	2	2		0	0	0	0		0	0	0	0		0	0	0	0			0.00456621	0.0136986	0.00456621	0.00456621	0.00456621	0.00456621			0.000162917	0.000403928	0.000222311
Q3SYW9	Chromatin target of PRMT1 protein OS=Bos taurus GN=CHTOP PE=2 SV=1 - [CHTOP_BOVIN]	26.4103	248	CHTOP_BOVI	CHTOP	1		1	7	4	0		1	8	3	0		1	3	2	0		1	7	4	0		1	2	2	0		1	5	4	0			0.0322581	0.016129	0.0120968	0.0362903	0.0322581	0.0241935			0.00115093	0.000475592	0.000588944
Q8BMK4	Cytoskeleton-associated protein 4 OS=Mus musculus GN=Ckap4 PE=1 SV=2 - [CKAP4_MOUSE]	63.6536	575	CKAP4_MOUS	Ckap4	1		1	2	2	2		0	0	0	0		0	0	0	0		0	0	0	0		0	0	0	0		0	0	0	0			0.00521739	0.00173913	0.00173913	0.00173913	0.00173913	0.00173913			0.000186151	5.12813e-05	8.46714e-05
Q5EA61	Creatine kinase B-type OS=Bos taurus GN=CKB PE=2 SV=1 - [KCRB_BOVIN]	42.6924	381	KCRB_BOVI	CKB	1		1	15	9	3		1	3	2	2		1	7	6	2		1	7	6	1		1	12	10	3		1	13	9	2			0.0419948	0.0209974	0.0341207	0.0104987	0.0209974	0.0367454			0.00149833	0.000619144	0.0016612
Q9TTK8	Creatine kinase U-type, mitochondrial OS=Bos taurus GN=CKMT1 PE=2 SV=1 - [KCRU_BOVIN]	46.8671	416	KCRU_BOVI	CKMT1	1		0	0	0	0		0	0	0	0		1	4	4	1		0	0	0	0		1	4	4	0		1	2	2	2			0.00240385	0.0120192	0.0120192	0.00240385	0.00240385	0.00721154			8.57665e-05	0.000354408	0.000585169
Q80TV8	CLIP-associating protein 1 OS=Mus musculus GN=Clasp1 PE=1 SV=2 - [CLAP1_MOUSE]	169.123	1535	CLAP1_MOUS	Clasp1	1		0	0	0	0		0	0	0	0		0	0	0	0		0	0	0	0		1	6	5	3		1	6	6	3			0.000651466	0.000651466	0.00456026	0.000651466	0.000651466	0.00456026			2.32436e-05	1.92096e-05	0.000222021
Q8BRT1	CLIP-associating protein 2 OS=Mus musculus GN=Clasp2 PE=1 SV=1 - [CLAP2_MOUSE]	140.652	1286	CLAP2_MOUS	Clasp2	1		0	0	0	0		0	0	0	0		0	0	0	0		0	0	0	0		1	15	10	8		1	13	11	8			0.000777605	0.000777605	0.0124417	0.000777605	0.000777605	0.0108865			2.77441e-05	2.2929e-05	0.000605736
Q922J3	CAP-Gly domain-containing linker protein 1 OS=Mus musculus GN=Clip1 PE=1 SV=1 - [CLIP1_MOUSE]	155.718	1391	CLIP1_MOUS	Clip1	1		0	0	0	0		0	0	0	0		0	0	0	0		0	0	0	0		1	2	2	0		1	2	2	0			0.000718907	0.000718907	0.00215672	0.000718907	0.000718907	0.00215672			2.56498e-05	2.11982e-05	0.000105002
Q9Z0H8	CAP-Gly domain-containing linker protein 2 OS=Mus musculus GN=Clip2 PE=1 SV=2 - [CLIP2_MOUSE]	115.84	1047	CLIP2_MOUS	Clip2	1		0	0	0	0		0	0	0	0		1	2	2	2		0	0	0	0		1	12	12	10		1	10	10	8			0.00095511	0.00286533	0.0124164	0.00095511	0.00095511	0.0105062			3.40772e-05	8.44892e-05	0.000604507
P04973	Clathrin light chain A OS=Bos taurus GN=CLTA PE=1 SV=1 - [CLCA_BOVIN]	26.7069	243	CLCA_BOVI	CLTA	1		1	4	4	1		1	3	3	1		0	0	0	0		1	3	3	1		0	0	0	0		0	0	0	0			0.0205761	0.00411523	0.00411523	0.0164609	0.0164609	0.00411523			0.000734133	0.000121345	0.000200354
P04975	Clathrin light chain B OS=Bos taurus GN=CLTB PE=1 SV=1 - [CLCB_BOVIN]	25.0671	228	CLCB_BOVI	CLTB	1		1	7	6	2		1	5	5	1		1	4	3	1		1	5	5	1		0	0	0	0		0	0	0	0			0.0350877	0.0219298	0.00438596	0.0263158	0.0263158	0.00438596			0.00125189	0.000646639	0.000213535
P49951	Clathrin heavy chain 1 OS=Bos taurus GN=CLTC PE=1 SV=1 - [CLH1_BOVIN]	191.467	1675	CLH1_BOVI	CLTC	1		0	0	0	0		0	0	0	0		1	6	5	0		1	4	4	0		1	3	3	0		1	3	2	0			0.000597015	0.0041791	0.00238806	0.000597015	0.00298507	0.00238806			2.13008e-05	0.000123228	0.000116265
P17697	Clusterin OS=Bos taurus GN=CLU PE=1 SV=1 - [CLUS_BOVIN]	51.0811	439	CLUS_BOVI	CLU	1		1	3	3	3		0	0	0	0		1	3	3	3		1	2	2	2		0	0	0	0		0	0	0	0			0.00911162	0.00911162	0.0022779	0.0022779	0.00683371	0.0022779			0.000325092	0.000268672	0.000110902
Q3T0Q6	Cellular nucleic acid-binding protein OS=Bos taurus GN=CNBP PE=2 SV=1 - [CNBP_BOVIN]	18.7292	170	CNBP_BOVI	CNBP	1		0	0	0	0		0	0	0	0		1	2	2	0		0	0	0	0		0	0	0	0		0	0	0	0			0.00588235	0.0176471	0.00588235	0.00588235	0.00588235	0.00588235			0.000209876	0.000520354	0.000286388
Q32L92	Calponin-3 OS=Bos taurus GN=CNN3 PE=2 SV=1 - [CNN3_BOVIN]	36.3348	329	CNN3_BOVI	CNN3	1		1	3	3	0		0	0	0	0		1	4	4	0		1	2	2	0		0	0	0	0		0	0	0	0			0.0121581	0.0151976	0.00303951	0.00303951	0.00911854	0.00303951			0.000433786	0.000448127	0.000147982
P02453	Collagen alpha-1(I) chain OS=Bos taurus GN=COL1A1 PE=1 SV=3 - [CO1A1_BOVIN]	138.854	1463	CO1A1_BOVI	COL1A1	1		1	4	4	4		1	2	2	2		0	0	0	0		1	2	2	2		0	0	0	0		0	0	0	0			0.00341763	0.000683527	0.000683527	0.00205058	0.00205058	0.000683527			0.000121937	2.0155e-05	3.32782e-05
Q9WUM4	Coronin-1C OS=Mus musculus GN=Coro1c PE=1 SV=2 - [COR1C_MOUSE]	53.087	474	COR1C_MOUS	Coro1c	1		1	2	2	2		0	0	0	0		1	6	5	5		1	3	2	2		1	9	8	8		1	11	9	9			0.00632911	0.0147679	0.021097	0.0021097	0.00843882	0.0253165			0.000225816	0.000435458	0.00102713
Q32LP9	Coronin-2A OS=Bos taurus GN=CORO2A PE=2 SV=1 - [COR2A_BOVIN]	59.8073	525	COR2A_BOVI	CORO2A	1		0	0	0	0		0	0	0	0		1	2	2	2		0	0	0	0		0	0	0	0		0	0	0	0			0.00190476	0.00571429	0.00190476	0.00190476	0.00190476	0.00190476			6.79598e-05	0.000168496	9.27353e-05
Q8BH44	Coronin-2B OS=Mus musculus GN=Coro2b PE=2 SV=2 - [COR2B_MOUSE]	54.9012	480	COR2B_MOUS	Coro2b	1		0	0	0	0		0	0	0	0		1	3	3	3		0	0	0	0		1	13	10	10		1	11	6	6			0.00208333	0.00833333	0.0291667	0.00208333	0.00208333	0.025			7.4331e-05	0.000245723	0.00142001
P00423	Cytochrome c oxidase subunit 4 isoform 1, mitochondrial OS=Bos taurus GN=COX4I1 PE=1 SV=1 - [COX41_BOVIN]	19.5591	169	COX41_BOVI	COX4I1	1		1	3	3	3		0	0	0	0		0	0	0	0		0	0	0	0		0	0	0	0		0	0	0	0			0.0236686	0.00591716	0.00591716	0.00591716	0.00591716	0.00591716			0.00084447	0.000174478	0.000288083
P00428	Cytochrome c oxidase subunit 5B, mitochondrial OS=Bos taurus GN=COX5B PE=1 SV=2 - [COX5B_BOVIN]	13.825	129	COX5B_BOVI	COX5B	1		1	4	4	4		0	0	0	0		1	6	5	5		1	2	2	2		0	0	0	0		0	0	0	0			0.0387597	0.0542636	0.00775194	0.00775194	0.0232558	0.00775194			0.0013829	0.00160006	0.000377411
P13182	Cytochrome c oxidase subunit 6A1, mitochondrial OS=Bos taurus GN=COX6A1 PE=1 SV=3 - [CX6A1_BOVIN]	12.065	109	CX6A1_BOVI	COX6A1	1		1	4	2	2		0	0	0	0		0	0	0	0		0	0	0	0		0	0	0	0		0	0	0	0			0.0458716	0.00917431	0.00917431	0.00917431	0.00917431	0.00917431			0.00163665	0.00027052	0.000446661
P00429	Cytochrome c oxidase subunit 6B1 OS=Bos taurus GN=COX6B1 PE=1 SV=2 - [CX6B1_BOVIN]	10.1498	86	CX6B1_BOVI	COX6B1	1		1	2	2	2		0	0	0	0		1	3	2	2		0	0	0	0		0	0	0	0		0	0	0	0			0.0348837	0.0465116	0.0116279	0.0116279	0.0116279	0.0116279			0.00124461	0.00137148	0.000566117
Q0P5D2	Cleavage and polyadenylation specificity factor subunit 6 OS=Bos taurus GN=CPSF6 PE=2 SV=1 - [CPSF6_BOVIN]	59.2194	551	CPSF6_BOVI	CPSF6	1		0	0	0	0		0	0	0	0		0	0	0	0		0	0	0	0		1	4	3	1		1	3	3	1			0.00181488	0.00181488	0.00907441	0.00181488	0.00181488	0.00725953			6.47529e-05	5.35149e-05	0.000441797
P62964	Cellular retinoic acid-binding protein 1 OS=Bos taurus GN=CRABP1 PE=1 SV=2 - [RABP1_BOVIN]	15.5818	137	RABP1_BOVI	CRABP1	1		1	4	4	4		0	0	0	0		1	5	3	3		1	3	2	2		0	0	0	0		0	0	0	0			0.0364964	0.0437956	0.00729927	0.00729927	0.0291971	0.00729927			0.00130215	0.00129139	0.000355372
Q8CJ40	Rootletin OS=Mus musculus GN=Crocc PE=1 SV=2 - [CROCC_MOUSE]	226.809	2009	CROCC_MOUS	Crocc	1		1	4	4	4		1	3	3	3		1	3	2	2		1	3	3	3		0	0	0	0		0	0	0	0			0.0024888	0.00199104	0.00049776	0.00199104	0.00199104	0.00049776			8.87976e-05	5.87093e-05	2.4234e-05
Q9XSK0	Cone-rod homeobox protein OS=Bos taurus GN=CRX PE=1 SV=1 - [CRX_BOVIN]	32.233	299	CRX_BOVI	CRX	1		1	3	3	0		1	3	3	0		1	4	3	0		1	3	2	0		0	0	0	0		1	4	4	0			0.0133779	0.0167224	0.00334448	0.0133779	0.0133779	0.0167224			0.000477309	0.000493089	0.00016283
P02470	Alpha-crystallin A chain OS=Bos taurus GN=CRYAA PE=1 SV=1 - [CRYAA_BOVIN]	19.7779	173	CRYAA_BOVI	CRYAA	1		0	0	0	0		0	0	0	0		0	0	0	0		1	2	2	2		0	0	0	0		0	0	0	0			0.00578035	0.00578035	0.00578035	0.00578035	0.017341	0.00578035			0.000206236	0.000170444	0.000281422
P02510	Alpha-crystallin B chain OS=Bos taurus GN=CRYAB PE=1 SV=2 - [CRYAB_BOVIN]	20.0244	175	CRYAB_BOVI	CRYAB	1		1	13	4	1		1	17	6	1		1	48	8	3		1	22	6	2		1	13	7	2		1	16	9	4			0.08	0.28	0.08	0.102857	0.131429	0.0971429			0.00285431	0.00825629	0.00389488
Q3MHY1	Cysteine and glycine-rich protein 1 OS=Bos taurus GN=CSRP1 PE=2 SV=3 - [CSRP1_BOVIN]	20.5988	193	CSRP1_BOVI	CSRP1	1		0	0	0	0		0	0	0	0		1	4	3	1		0	0	0	0		0	0	0	0		0	0	0	0			0.00518135	0.0259067	0.00518135	0.00518135	0.00518135	0.00518135			0.000184865	0.000763905	0.000252259
Q32LE9	Cysteine and glycine-rich protein 2 OS=Bos taurus GN=CSRP2 PE=2 SV=3 - [CSRP2_BOVIN]	20.9399	193	CSRP2_BOVI	CSRP2	1		0	0	0	0		0	0	0	0		1	4	4	1		1	2	2	0		0	0	0	0		0	0	0	0			0.00518135	0.0259067	0.00518135	0.00518135	0.015544	0.00518135			0.000184865	0.000763905	0.000252259
O88712	C-terminal-binding protein 1 OS=Mus musculus GN=Ctbp1 PE=1 SV=2 - [CTBP1_MOUSE]	47.7145	441	CTBP1_MOUS	Ctbp1	1		1	2	2	2		0	0	0	0		1	2	2	2		1	2	2	2		0	0	0	0		0	0	0	0			0.00680272	0.00680272	0.00226757	0.00226757	0.00680272	0.00226757			0.000242713	0.00020059	0.000110399
Q0VCQ1	C-terminal-binding protein 2 OS=Bos taurus GN=CTBP2 PE=1 SV=1 - [CTBP2_BOVIN]	48.9161	445	CTBP2_BOVI	CTBP2	1		1	2	2	0		0	0	0	0		1	14	8	2		1	3	3	0		1	11	6	1		1	10	7	1			0.00674157	0.0337079	0.0269663	0.00224719	0.00898876	0.0247191			0.000240532	0.000993935	0.00131288
Q3MHM6	Catenin alpha-1 OS=Bos taurus GN=CTNNA1 PE=2 SV=1 - [CTNA1_BOVIN]	100.071	906	CTNA1_BOVI	CTNNA1	1		1	16	14	1		1	22	17	2		1	39	25	3		1	40	26	2		1	6	6	0		1	5	5	0			0.0187638	0.0441501	0.00772627	0.0253863	0.0452539	0.00662252			0.000669471	0.00130184	0.000376161
Q61301	Catenin alpha-2 OS=Mus musculus GN=Ctnna2 PE=1 SV=3 - [CTNA2_MOUSE]	105.22	953	CTNA2_MOUS	Ctnna2	1		1	14	11	7		1	13	8	3		1	30	24	15		1	35	23	16		1	15	14	11		1	10	10	8			0.0157398	0.0325289	0.0167891	0.0146905	0.0377754	0.0115425			0.000561577	0.00095917	0.000817394
Q0VCX4	Catenin beta-1 OS=Bos taurus GN=CTNNB1 PE=1 SV=1 - [CTNB1_BOVIN]	85.4562	781	CTNB1_BOVI	CTNNB1	1		1	3	3	0		1	3	3	0		1	19	15	1		1	10	9	1		1	13	12	1		1	12	12	1			0.00512164	0.0256082	0.0179257	0.00512164	0.0140845	0.0166453			0.000182734	0.000755102	0.000872733
P30999	Catenin delta-1 OS=Mus musculus GN=Ctnnd1 PE=1 SV=2 - [CTND1_MOUSE]	104.86	938	CTND1_MOUS	Ctnnd1	1		1	3	3	3		1	2	2	2		1	12	12	12		1	5	5	5		1	4	4	4		1	3	3	3			0.00426439	0.0138593	0.00533049	0.00319829	0.00639659	0.00426439			0.000152149	0.000408665	0.00025952
O35927	Catenin delta-2 OS=Mus musculus GN=Ctnnd2 PE=1 SV=1 - [CTND2_MOUSE]	134.916	1247	CTND2_MOUS	Ctnnd2	1		1	4	4	3		1	2	2	1		1	8	8	7		1	2	2	2		1	5	4	3		1	3	2	1			0.00400962	0.00721732	0.00481155	0.00240577	0.00240577	0.0032077			0.000143059	0.000212815	0.000234255
Q60598	Src substrate cortactin OS=Mus musculus GN=Cttn PE=1 SV=2 - [SRC8_MOUSE]	61.2124	546	SRC8_MOUS	Cttn	1		1	9	8	8		1	6	5	5		1	8	6	6		1	10	6	6		1	8	6	6		1	4	4	4			0.018315	0.0164835	0.0164835	0.0128205	0.0201465	0.00915751			0.000653459	0.000486045	0.000802517
P16381	Putative ATP-dependent RNA helicase Pl10 OS=Mus musculus GN=D1Pas1 PE=2 SV=1 - [DDX3L_MOUSE]	73.0952	660	DDX3L_MOUS	D1Pas1	1		0	0	0	0		0	0	0	0		0	0	0	0		0	0	0	0		0	0	0	0		1	2	2	0			0.00151515	0.00151515	0.00151515	0.00151515	0.00151515	0.00454545			5.40589e-05	4.46769e-05	7.37667e-05
Q9QXS6	Drebrin OS=Mus musculus GN=Dbn1 PE=1 SV=4 - [DREB_MOUSE]	77.2392	706	DREB_MOUS	Dbn1	1		1	36	11	11		1	25	13	13		1	38	13	13		1	24	8	8		1	19	13	13		1	15	11	11			0.0524079	0.0552408	0.0283286	0.0368272	0.0354108	0.0226629			0.00186986	0.00162887	0.00137921
A6H7G2	Drebrin-like protein OS=Bos taurus GN=DBNL PE=2 SV=1 - [DBNL_BOVIN]	47.6934	423	DBNL_BOVI	DBNL	1		0	0	0	0		0	0	0	0		1	2	2	2		0	0	0	0		0	0	0	0		0	0	0	0			0.00236407	0.0070922	0.00236407	0.00236407	0.00236407	0.00236407			8.43472e-05	0.000209126	0.000115097
P61963	DDB1- and CUL4-associated factor 7 OS=Mus musculus GN=Dcaf7 PE=2 SV=1 - [DCAF7_MOUSE]	38.9011	342	DCAF7_MOUS	Dcaf7	1		0	0	0	0		0	0	0	0		1	3	2	2		0	0	0	0		0	0	0	0		0	0	0	0			0.00292398	0.0116959	0.00292398	0.00292398	0.00292398	0.00292398			0.000104324	0.000344874	0.000142357
Q9JLM8	Serine/threonine-protein kinase DCLK1 OS=Mus musculus GN=Dclk1 PE=1 SV=1 - [DCLK1_MOUSE]	84.101	756	DCLK1_MOUS	Dclk1	1		0	0	0	0		0	0	0	0		1	4	3	3		0	0	0	0		1	5	4	4		1	5	5	5			0.00132275	0.00661376	0.00793651	0.00132275	0.00132275	0.00793651			4.71943e-05	0.000195018	0.000386397
Q3ZCF0	Dynactin subunit 2 OS=Bos taurus GN=DCTN2 PE=2 SV=1 - [DCTN2_BOVIN]	44.2668	403	DCTN2_BOVI	DCTN2	1		1	4	3	1		1	2	2	2		1	7	5	3		1	5	5	2		0	0	0	0		0	0	0	0			0.0124069	0.0198511	0.00248139	0.00744417	0.0148883	0.00248139			0.000442666	0.000585345	0.000120809
Q8CBY8	Dynactin subunit 4 OS=Mus musculus GN=Dctn4 PE=1 SV=1 - [DCTN4_MOUSE]	53.0231	467	DCTN4_MOUS	Dctn4	1		0	0	0	0		0	0	0	0		1	2	2	2		0	0	0	0		0	0	0	0		0	0	0	0			0.00214133	0.00642398	0.00214133	0.00214133	0.00214133	0.00214133			7.64002e-05	0.000189422	0.000104253
Q501J6	Probable ATP-dependent RNA helicase DDX17 OS=Mus musculus GN=Ddx17 PE=2 SV=1 - [DDX17_MOUSE]	72.354	650	DDX17_MOUS	Ddx17	1		1	2	2	2		0	0	0	0		1	5	5	2		0	0	0	0		0	0	0	0		1	2	2	0			0.00461538	0.00923077	0.00153846	0.00153846	0.00153846	0.00461538			0.000164672	0.000272185	7.49016e-05
Q62167	ATP-dependent RNA helicase DDX3X OS=Mus musculus GN=Ddx3x PE=1 SV=3 - [DDX3X_MOUSE]	73.056	662	DDX3X_MOUS	Ddx3x	1		0	0	0	0		0	0	0	0		0	0	0	0		0	0	0	0		0	0	0	0		1	2	2	0			0.00151057	0.00151057	0.00151057	0.00151057	0.00151057	0.00453172			5.38956e-05	4.45419e-05	7.35438e-05
Q62095	ATP-dependent RNA helicase DDX3Y OS=Mus musculus GN=Ddx3y PE=1 SV=2 - [DDX3Y_MOUSE]	73.3822	658	DDX3Y_MOUS	Ddx3y	1		0	0	0	0		0	0	0	0		0	0	0	0		0	0	0	0		0	0	0	0		1	2	2	0			0.00151976	0.00151976	0.00151976	0.00151976	0.00151976	0.00455927			5.42232e-05	4.48127e-05	7.39909e-05
Q61656	Probable ATP-dependent RNA helicase DDX5 OS=Mus musculus GN=Ddx5 PE=1 SV=2 - [DDX5_MOUSE]	69.2468	614	DDX5_MOUS	Ddx5	1		0	0	0	0		0	0	0	0		1	3	3	0		0	0	0	0		0	0	0	0		1	2	2	0			0.00162866	0.00651466	0.00162866	0.00162866	0.00162866	0.00488599			5.81089e-05	0.000192096	7.92932e-05
Q7TNV0	Protein DEK OS=Mus musculus GN=Dek PE=1 SV=1 - [DEK_MOUSE]	43.132	380	DEK_MOUS	Dek	1		1	2	2	2		0	0	0	0		0	0	0	0		1	3	3	3		0	0	0	0		0	0	0	0			0.00789474	0.00263158	0.00263158	0.00263158	0.0105263	0.00263158			0.000281675	7.75967e-05	0.000128121
O62654	Desmin OS=Bos taurus GN=DES PE=2 SV=3 - [DESM_BOVIN]	53.4992	470	DESM_BOVI	DES	1		1	18	5	0		1	14	5	0		1	5	3	0		1	9	6	0		1	15	5	0		1	14	5	0			0.0404255	0.012766	0.0340426	0.0319149	0.0212766	0.0319149			0.00144234	0.000376426	0.0016574
Q9R1C6	Diacylglycerol kinase epsilon OS=Mus musculus GN=Dgke PE=2 SV=1 - [DGKE_MOUSE]	63.5927	564	DGKE_MOUS	Dgke	1		0	0	0	0		0	0	0	0		0	0	0	0		0	0	0	0		1	2	2	2		1	2	2	2			0.00177305	0.00177305	0.00531915	0.00177305	0.00177305	0.00531915			6.32604e-05	5.22814e-05	0.000258968
Q3T0R4	Dehydrogenase/reductase SDR family member 7B OS=Bos taurus GN=DHRS7B PE=2 SV=1 - [DRS7B_BOVIN]	35.0095	325	DRS7B_BOVI	DHRS7B	1		0	0	0	0		0	0	0	0		0	0	0	0		0	0	0	0		1	3	2	2		1	3	2	2			0.00307692	0.00307692	0.0123077	0.00307692	0.00307692	0.0123077			0.000109781	9.07284e-05	0.000599213
Q811D0	Disks large homolog 1 OS=Mus musculus GN=Dlg1 PE=1 SV=1 - [DLG1_MOUSE]	100.058	905	DLG1_MOUS	Dlg1	1		1	6	5	3		0	0	0	0		1	5	5	4		1	5	4	2		0	0	0	0		0	0	0	0			0.00773481	0.00662983	0.00110497	0.00110497	0.00662983	0.00110497			0.000275969	0.000195492	5.37967e-05
Q91XM9	Disks large homolog 2 OS=Mus musculus GN=Dlg2 PE=1 SV=2 - [DLG2_MOUSE]	94.8212	852	DLG2_MOUS	Dlg2	1		1	3	2	0		0	0	0	0		1	2	2	1		1	4	3	0		0	0	0	0		0	0	0	0			0.00469484	0.00352113	0.00117371	0.00117371	0.00586854	0.00117371			0.000167506	0.000103827	5.71432e-05
Q62108	Disks large homolog 4 OS=Mus musculus GN=Dlg4 PE=1 SV=1 - [DLG4_MOUSE]	80.4228	724	DLG4_MOUS	Dlg4	1		1	17	12	10		1	8	8	8		1	11	9	9		1	10	8	6		1	5	5	5		1	5	5	5			0.0248619	0.0165746	0.00828729	0.0124309	0.0151934	0.00828729			0.000887044	0.00048873	0.000403475
Q08DM1	Dematin OS=Bos taurus GN=DMTN PE=2 SV=1 - [DEMA_BOVIN]	45.5201	406	DEMA_BOVI	DMTN	1		1	34	16	6		1	37	15	7		1	40	18	8		1	32	14	7		0	0	0	0		0	0	0	0			0.0862069	0.100985	0.00246305	0.0935961	0.0812808	0.00246305			0.00307576	0.00297772	0.000119916
Q5E954	DnaJ homolog subfamily A member 1 OS=Bos taurus GN=DNAJA1 PE=2 SV=2 - [DNJA1_BOVIN]	44.8535	397	DNJA1_BOVI	DNAJA1	1		1	6	5	1		0	0	0	0		1	5	4	1		1	4	4	1		0	0	0	0		1	3	3	0			0.0176322	0.0151134	0.00251889	0.00251889	0.0125945	0.0100756			0.000629098	0.000445643	0.000122635
Q2HJ94	DnaJ homolog subfamily A member 2 OS=Bos taurus GN=DNAJA2 PE=2 SV=1 - [DNJA2_BOVIN]	45.7326	412	DNJA2_BOVI	DNAJA2	1		1	4	4	0		0	0	0	0		1	12	8	1		1	6	5	0		1	7	7	0		1	5	5	0			0.0121359	0.0315534	0.0194175	0.00242718	0.0169903	0.0145631			0.000432996	0.000930407	0.00094536
Q99M87	DnaJ homolog subfamily A member 3, mitochondrial OS=Mus musculus GN=Dnaja3 PE=1 SV=1 - [DNJA3_MOUSE]	52.4104	480	DNJA3_MOUS	Dnaja3	1		0	0	0	0		0	0	0	0		1	4	3	3		0	0	0	0		0	0	0	0		0	0	0	0			0.00208333	0.0104167	0.00208333	0.00208333	0.00208333	0.00208333			7.4331e-05	0.000307153	0.000101429
Q9QYI5	DnaJ homolog subfamily B member 2 OS=Mus musculus GN=Dnajb2 PE=1 SV=2 - [DNJB2_MOUSE]	30.596	277	DNJB2_MOUS	Dnajb2	1		1	3	3	3		0	0	0	0		1	2	2	1		1	2	2	2		1	2	2	2		0	0	0	0			0.0144404	0.0108303	0.0108303	0.00361011	0.0108303	0.00361011			0.000515218	0.000319351	0.000527286
Q2KIT4	DnaJ homolog subfamily B member 4 OS=Bos taurus GN=DNAJB4 PE=2 SV=1 - [DNJB4_BOVIN]	37.8271	337	DNJB4_BOVI	DNAJB4	1		0	0	0	0		0	0	0	0		1	2	2	2		0	0	0	0		0	0	0	0		0	0	0	0			0.00296736	0.00890208	0.00296736	0.00296736	0.00296736	0.00296736			0.000105872	0.000262493	0.000144469
Q0III6	DnaJ homolog subfamily B member 6 OS=Bos taurus GN=DNAJB6 PE=2 SV=1 - [DNJB6_BOVIN]	26.9272	242	DNJB6_BOVI	DNAJB6	1		1	2	2	0		0	0	0	0		1	3	3	1		1	3	2	0		0	0	0	0		0	0	0	0			0.0123967	0.0165289	0.00413223	0.00413223	0.0165289	0.00413223			0.0004423	0.000487384	0.000201182
Q08DF4	Dynamin-1 OS=Bos taurus GN=DNM1 PE=2 SV=1 - [DYN1_BOVIN]	96.1914	856	DYN1_BOVI	DNM1	1		0	0	0	0		0	0	0	0		0	0	0	0		0	0	0	0		1	3	3	0		1	3	3	0			0.00116822	0.00116822	0.0046729	0.00116822	0.00116822	0.0046729			4.16809e-05	3.44471e-05	0.000227505
O02675	Dihydropyrimidinase-related protein 2 OS=Bos taurus GN=DPYSL2 PE=1 SV=1 - [DPYL2_BOVIN]	62.2386	572	DPYL2_BOVI	DPYSL2	1		1	3	3	1		0	0	0	0		1	5	5	1		1	2	2	0		1	17	14	2		1	10	10	2			0.00699301	0.0104895	0.0314685	0.00174825	0.00524476	0.0192308			0.000249503	0.000309301	0.00153208
Q62188	Dihydropyrimidinase-related protein 3 OS=Mus musculus GN=Dpysl3 PE=1 SV=1 - [DPYL3_MOUSE]	61.8971	570	DPYL3_MOUS	Dpysl3	1		0	0	0	0		0	0	0	0		0	0	0	0		0	0	0	0		1	2	2	1		0	0	0	0			0.00175439	0.00175439	0.00526316	0.00175439	0.00175439	0.00175439			6.25945e-05	5.17311e-05	0.000256242
Q91ZU6	Dystonin OS=Mus musculus GN=Dst PE=1 SV=1 - [DYST_MOUSE]	833.122	7389	DYST_MOUS	Dst	1		0	0	0	0		0	0	0	0		0	0	0	0		0	0	0	0		1	9	9	8		1	6	6	6			0.000135336	0.000135336	0.00135336	0.000135336	0.000135336	0.000947354			4.82865e-06	3.99063e-06	6.58899e-05
P61285	Dynein light chain 1, cytoplasmic OS=Bos taurus GN=DYNLL1 PE=1 SV=1 - [DYL1_BOVIN]	10.3591	89	DYL1_BOVI	DYNLL1	1		0	0	0	0		0	0	0	0		1	4	3	1		1	2	2	0		0	0	0	0		1	3	2	0			0.011236	0.0561798	0.011236	0.011236	0.0337079	0.0449438			0.000400886	0.00165656	0.000547034
Q3MHR3	Dynein light chain 2, cytoplasmic OS=Bos taurus GN=DYNLL2 PE=3 SV=1 - [DYL2_BOVIN]	10.3431	89	DYL2_BOVI	DYNLL2	1		1	2	2	2		0	0	0	0		1	5	3	1		1	3	3	1		1	5	2	2		1	7	4	2			0.0337079	0.0674157	0.0674157	0.011236	0.0449438	0.0898876			0.00120266	0.00198787	0.0032822
Q3T140	Dynein light chain roadblock-type 1 OS=Bos taurus GN=DYNLRB1 PE=3 SV=1 - [DLRB1_BOVIN]	10.9828	96	DLRB1_BOVI	DYNLRB1	1		1	4	2	2		1	2	2	2		0	0	0	0		0	0	0	0		0	0	0	0		0	0	0	0			0.0520833	0.0104167	0.0104167	0.03125	0.0104167	0.0104167			0.00185827	0.000307153	0.000507146
P68103	Elongation factor 1-alpha 1 OS=Bos taurus GN=EEF1A1 PE=2 SV=1 - [EF1A1_BOVIN]	50.1091	462	EF1A1_BOVI	EEF1A1	1		1	10	8	0		1	8	8	0		1	38	11	1		1	15	7	0		1	19	11	1		1	17	11	2			0.0238095	0.0844156	0.04329	0.0194805	0.034632	0.038961			0.000849497	0.00248914	0.00210762
Q32PH8	Elongation factor 1-alpha 2 OS=Bos taurus GN=EEF1A2 PE=2 SV=1 - [EF1A2_BOVIN]	50.4383	463	EF1A2_BOVI	EEF1A2	1		1	6	6	0		1	7	7	0		1	7	5	0		1	7	6	0		1	14	8	0		1	11	7	0			0.0151188	0.0172786	0.0323974	0.0172786	0.0172786	0.0259179			0.000539421	0.00050949	0.0015773
Q17QM6	EF-hand domain-containing protein D1 OS=Bos taurus GN=EFHD1 PE=2 SV=1 - [EFHD1_BOVIN]	26.5236	236	EFHD1_BOVI	EFHD1	1		1	18	6	3		1	13	4	1		1	8	5	3		1	19	6	5		0	0	0	0		0	0	0	0			0.0805085	0.0381356	0.00423729	0.059322	0.0847458	0.00423729			0.00287245	0.00112449	0.000206297
A5D7A0	EF-hand domain-containing protein D2 OS=Bos taurus GN=EFHD2 PE=2 SV=1 - [EFHD2_BOVIN]	26.9016	242	EFHD2_BOVI	EFHD2	1		1	77	12	3		1	71	11	3		1	37	11	2		1	55	8	3		0	0	0	0		0	0	0	0			0.322314	0.157025	0.00413223	0.297521	0.231405	0.00413223			0.0114998	0.00463015	0.000201182
P70372	ELAV-like protein 1 OS=Mus musculus GN=Elavl1 PE=1 SV=2 - [ELAV1_MOUSE]	36.1461	326	ELAV1_MOUS	Elavl1	1		0	0	0	0		0	0	0	0		1	3	3	3		1	2	2	2		0	0	0	0		0	0	0	0			0.00306748	0.0122699	0.00306748	0.00306748	0.00920245	0.00306748			0.000109444	0.0003618	0.000149344
Q60899	ELAV-like protein 2 OS=Mus musculus GN=Elavl2 PE=2 SV=1 - [ELAV2_MOUSE]	39.5521	360	ELAV2_MOUS	Elavl2	1		0	0	0	0		0	0	0	0		1	3	3	0		0	0	0	0		0	0	0	0		0	0	0	0			0.00277778	0.0111111	0.00277778	0.00277778	0.00277778	0.00277778			9.9108e-05	0.00032763	0.000135239
Q61701	ELAV-like protein 4 OS=Mus musculus GN=Elavl4 PE=1 SV=1 - [ELAV4_MOUSE]	42.3414	385	ELAV4_MOUS	Elavl4	1		0	0	0	0		0	0	0	0		1	3	3	0		0	0	0	0		0	0	0	0		0	0	0	0			0.0025974	0.0103896	0.0025974	0.0025974	0.0025974	0.0025974			9.26724e-05	0.000306356	0.000126457
Q9N179	Protein 4.1 OS=Bos taurus GN=EPB41 PE=2 SV=1 - [41_BOVIN]	69.2146	617	41_BOVI	EPB41	1		1	17	11	4		1	9	7	3		1	29	19	8		1	31	18	5		0	0	0	0		1	2	2	0			0.0291734	0.0486224	0.00162075	0.0162075	0.0518639	0.00486224			0.00104087	0.00143371	7.89077e-05
O70318	Band 4.1-like protein 2 OS=Mus musculus GN=Epb41l2 PE=1 SV=2 - [E41L2_MOUSE]	109.873	988	E41L2_MOUS	Epb41l2	1		1	7	6	4		1	6	6	5		1	20	9	6		1	6	4	4		1	9	7	6		1	10	9	7			0.00809717	0.0212551	0.0101215	0.00708502	0.00708502	0.0111336			0.000288898	0.000626742	0.000492774
Q9WV92	Band 4.1-like protein 3 OS=Mus musculus GN=Epb41l3 PE=1 SV=1 - [E41L3_MOUSE]	103.274	929	E41L3_MOUS	Epb41l3	1		1	3	3	1		1	3	2	1		1	15	9	5		0	0	0	0		1	3	3	2		1	5	4	2			0.00430571	0.0172228	0.00430571	0.00430571	0.00107643	0.00645856			0.000153623	0.000507845	0.000209628
Q58CU2	Band 4.1-like protein 5 OS=Bos taurus GN=EPB41L5 PE=2 SV=1 - [E41L5_BOVIN]	57.1333	502	E41L5_BOVI	EPB41L5	1		0	0	0	0		0	0	0	0		0	0	0	0		0	0	0	0		1	2	2	0		1	3	3	1			0.00199203	0.00199203	0.0059761	0.00199203	0.00199203	0.00796813			7.10734e-05	5.87385e-05	0.000290952
Q8R0W0	Epiplakin OS=Mus musculus GN=Eppk1 PE=1 SV=2 - [EPIPL_MOUSE]	724.183	6548	EPIPL_MOUS	Eppk1	1		0	0	0	0		0	0	0	0		0	0	0	0		0	0	0	0		1	5	4	2		1	4	3	1			0.000152718	0.000152718	0.00091631	0.000152718	0.000152718	0.000763592			5.44882e-06	4.50317e-06	4.46115e-05
Q99MI1	ELKS/Rab6-interacting/CAST family member 1 OS=Mus musculus GN=Erc1 PE=1 SV=1 - [RB6I2_MOUSE]	128.252	1120	RB6I2_MOUS	Erc1	1		1	2	2	2		0	0	0	0		0	0	0	0		0	0	0	0		0	0	0	0		0	0	0	0			0.00267857	0.000892857	0.000892857	0.000892857	0.000892857	0.000892857			9.55684e-05	2.63274e-05	4.34697e-05
Q6PH08	ERC protein 2 OS=Mus musculus GN=Erc2 PE=2 SV=2 - [ERC2_MOUSE]	110.571	957	ERC2_MOUS	Erc2	1		0	0	0	0		0	0	0	0		0	0	0	0		0	0	0	0		1	2	2	2		1	2	2	2			0.00104493	0.00104493	0.0031348	0.00104493	0.00104493	0.0031348			3.7282e-05	3.08116e-05	0.000152621
Q3SZC0	Enhancer of rudimentary homolog OS=Bos taurus GN=ERH PE=3 SV=1 - [ERH_BOVIN]	12.251	104	ERH_BOVI	ERH	1		1	11	3	3		1	3	3	3		1	3	2	2		1	3	3	3		1	6	4	4		1	4	4	4			0.115385	0.0384615	0.0673077	0.0384615	0.0384615	0.0480769			0.00411679	0.00113411	0.00327694
Q9ET47	Espin OS=Mus musculus GN=Espn PE=1 SV=2 - [ESPN_MOUSE]	94.4389	871	ESPN_MOUS	Espn	1		0	0	0	0		0	0	0	0		1	3	2	2		0	0	0	0		0	0	0	0		0	0	0	0			0.00114811	0.00459242	0.00114811	0.00114811	0.00114811	0.00114811			4.09631e-05	0.000135416	5.58967e-05
P55052	Fatty acid-binding protein, epidermal OS=Bos taurus GN=FABP5 PE=1 SV=4 - [FABP5_BOVIN]	15.0646	135	FABP5_BOVI	FABP5	1		0	0	0	0		0	0	0	0		0	0	0	0		0	0	0	0		1	5	4	4		0	0	0	0			0.00740741	0.00740741	0.0444444	0.00740741	0.00740741	0.00740741			0.000264288	0.00021842	0.00216382
A6QR31	Protein FAM32A OS=Bos taurus GN=FAM32A PE=3 SV=1 - [FA32A_BOVIN]	13.1701	112	FA32A_BOVI	FAM32A	1		0	0	0	0		1	2	2	0		0	0	0	0		0	0	0	0		0	0	0	0		0	0	0	0			0.00892857	0.00892857	0.00892857	0.0267857	0.00892857	0.00892857			0.000318561	0.000263274	0.000434697
P35550	rRNA 2'-O-methyltransferase fibrillarin OS=Mus musculus GN=Fbl PE=2 SV=2 - [FBRL_MOUSE]	34.2857	327	FBRL_MOUS	Fbl	1		0	0	0	0		0	0	0	0		1	3	3	3		0	0	0	0		0	0	0	0		0	0	0	0			0.0030581	0.0122324	0.0030581	0.0030581	0.0030581	0.0030581			0.00010911	0.000360694	0.000148887
P02676	Fibrinogen beta chain OS=Bos taurus GN=FGB PE=1 SV=2 - [FIBB_BOVIN]	53.3061	468	FIBB_BOVI	FGB	1		0	0	0	0		0	0	0	0		1	2	2	2		0	0	0	0		0	0	0	0		0	0	0	0			0.00213675	0.00641026	0.00213675	0.00213675	0.00213675	0.00213675			7.62369e-05	0.000189018	0.00010403
Q2YDD1	FGFR1 oncogene partner OS=Bos taurus GN=FGFR1OP PE=2 SV=1 - [FR1OP_BOVIN]	42.7386	399	FR1OP_BOVI	FGFR1OP	1		1	2	2	2		0	0	0	0		0	0	0	0		0	0	0	0		0	0	0	0		0	0	0	0			0.0075188	0.00250627	0.00250627	0.00250627	0.00250627	0.00250627			0.000268262	7.39016e-05	0.00012202
Q9JJ28	Protein flightless-1 homolog OS=Mus musculus GN=Flii PE=1 SV=1 - [FLII_MOUSE]	144.712	1271	FLII_MOUS	Flii	1		0	0	0	0		0	0	0	0		1	3	3	3		1	5	3	3		1	5	5	5		1	6	6	6			0.000786782	0.00314713	0.00472069	0.000786782	0.00472069	0.00550747			2.80715e-05	9.27985e-05	0.000229832
Q8BTM8	Filamin-A OS=Mus musculus GN=Flna PE=1 SV=5 - [FLNA_MOUSE]	281.046	2647	FLNA_MOUS	Flna	1		0	0	0	0		0	0	0	0		1	5	5	4		1	7	7	6		0	0	0	0		0	0	0	0			0.000377786	0.00226672	0.000377786	0.000377786	0.00302229	0.000377786			1.3479e-05	6.68381e-05	1.83929e-05
Q8VHX6	Filamin-C OS=Mus musculus GN=Flnc PE=1 SV=3 - [FLNC_MOUSE]	290.937	2726	FLNC_MOUS	Flnc	1		0	0	0	0		0	0	0	0		1	2	2	1		1	4	4	3		0	0	0	0		0	0	0	0			0.000366838	0.00110051	0.000366838	0.000366838	0.00183419	0.000366838			1.30884e-05	3.24506e-05	1.78599e-05
Q28009	RNA-binding protein FUS OS=Bos taurus GN=FUS PE=2 SV=2 - [FUS_BOVIN]	52.2794	513	FUS_BOVI	FUS	1		1	17	5	0		1	8	4	0		1	12	6	0		1	11	4	0		0	0	0	0		0	0	0	0			0.0350877	0.0253411	0.00194932	0.0175439	0.0233918	0.00194932			0.00125189	0.000747227	9.49045e-05
Q9WVR4	Fragile X mental retardation syndrome-related protein 2 OS=Mus musculus GN=Fxr2 PE=1 SV=1 - [FXR2_MOUSE]	73.6977	673	FXR2_MOUS	Fxr2	1		0	0	0	0		0	0	0	0		1	2	2	2		0	0	0	0		0	0	0	0		0	0	0	0			0.00148588	0.00445765	0.00148588	0.00148588	0.00148588	0.00148588			5.30147e-05	0.000131442	7.23418e-05
P60519	Gamma-aminobutyric acid receptor-associated protein-like 2 OS=Bos taurus GN=GABARAPL2 PE=1 SV=1 - [GBRL2_BOVIN]	13.6581	117	GBRL2_BOVI	GABARAPL2	1		0	0	0	0		0	0	0	0		0	0	0	0		1	2	2	2		0	0	0	0		0	0	0	0			0.00854701	0.00854701	0.00854701	0.00854701	0.025641	0.00854701			0.000304948	0.000252023	0.00041612
P10096	Glyceraldehyde-3-phosphate dehydrogenase OS=Bos taurus GN=GAPDH PE=1 SV=4 - [G3P_BOVIN]	35.8453	333	G3P_BOVI	GAPDH	1		1	5	4	2		0	0	0	0		1	9	7	3		1	3	3	3		1	24	13	7		1	20	13	7			0.018018	0.03003	0.0750751	0.003003	0.012012	0.0630631			0.000642863	0.000885487	0.00365511
Q2KHZ8	Glucosylceramidase OS=Bos taurus GN=GBA PE=2 SV=1 - [GLCM_BOVIN]	59.8165	536	GLCM_BOVI	GBA	1		1	2	2	2		0	0	0	0		1	6	6	6		1	6	6	4		1	15	11	9		1	14	12	8			0.00559701	0.0130597	0.0298507	0.00186567	0.0130597	0.0279851			0.000199695	0.000385088	0.00145331
Q28115	Glial fibrillary acidic protein OS=Bos taurus GN=GFAP PE=1 SV=2 - [GFAP_BOVIN]	49.4814	428	GFAP_BOVI	GFAP	1		1	113	27	12		1	77	25	11		1	87	21	9		1	114	24	11		1	102	37	18		1	79	36	17			0.266355	0.205607	0.240654	0.182243	0.268692	0.186916			0.00950325	0.00606269	0.0117165
P00366	Glutamate dehydrogenase 1, mitochondrial OS=Bos taurus GN=GLUD1 PE=1 SV=2 - [DHE3_BOVIN]	61.4732	558	DHE3_BOVI	GLUD1	1		0	0	0	0		0	0	0	0		0	0	0	0		0	0	0	0		1	10	10	4		1	11	11	3			0.00179211	0.00179211	0.0197133	0.00179211	0.00179211	0.0215054			6.39406e-05	5.28436e-05	0.00095976
P63097	Guanine nucleotide-binding protein G(i) subunit alpha-1 OS=Bos taurus GN=GNAI1 PE=2 SV=2 - [GNAI1_BOVIN]	40.3352	354	GNAI1_BOVI	GNAI1	1		0	0	0	0		0	0	0	0		0	0	0	0		0	0	0	0		1	2	2	0		0	0	0	0			0.00282486	0.00282486	0.00847458	0.00282486	0.00282486	0.00282486			0.000100788	8.32959e-05	0.000412593
P08752	Guanine nucleotide-binding protein G(i) subunit alpha-2 OS=Mus musculus GN=Gnai2 PE=1 SV=5 - [GNAI2_MOUSE]	40.463	355	GNAI2_MOUS	Gnai2	1		0	0	0	0		0	0	0	0		0	0	0	0		0	0	0	0		1	2	2	0		0	0	0	0			0.0028169	0.0028169	0.0084507	0.0028169	0.0028169	0.0028169			0.000100504	8.30612e-05	0.000411431
Q9DC51	Guanine nucleotide-binding protein G(k) subunit alpha OS=Mus musculus GN=Gnai3 PE=1 SV=3 - [GNAI3_MOUSE]	40.5122	354	GNAI3_MOUS	Gnai3	1		0	0	0	0		0	0	0	0		0	0	0	0		0	0	0	0		1	2	2	0		0	0	0	0			0.00282486	0.00282486	0.00847458	0.00282486	0.00282486	0.00282486			0.000100788	8.32959e-05	0.000412593
P08239	Guanine nucleotide-binding protein G(o) subunit alpha OS=Bos taurus GN=GNAO1 PE=1 SV=4 - [GNAO_BOVIN]	40.0409	354	GNAO_BOVI	GNAO1	1		0	0	0	0		0	0	0	0		1	3	3	1		0	0	0	0		1	2	2	0		1	3	3	1			0.00282486	0.0112994	0.00847458	0.00282486	0.00282486	0.0112994			0.000100788	0.000333183	0.000412593
P04695	Guanine nucleotide-binding protein G(t) subunit alpha-1 OS=Bos taurus GN=GNAT1 PE=1 SV=3 - [GNAT1_BOVIN]	39.94	350	GNAT1_BOVI	GNAT1	1		1	2	2	0		0	0	0	0		1	5	5	0		0	0	0	0		1	6	6	0		1	6	6	0			0.00857143	0.0171429	0.02	0.00285714	0.00285714	0.02			0.000305819	0.000505487	0.000973721
P04696	Guanine nucleotide-binding protein G(t) subunit alpha-2 OS=Bos taurus GN=GNAT2 PE=2 SV=3 - [GNAT2_BOVIN]	40.1182	354	GNAT2_BOVI	GNAT2	1		1	2	2	0		0	0	0	0		1	5	5	2		0	0	0	0		1	6	6	2		1	3	3	1			0.00847458	0.0169492	0.019774	0.00282486	0.00282486	0.0112994			0.000302363	0.000499775	0.000962718
P0C7Q4	Guanine nucleotide-binding protein G(t) subunit alpha-3 OS=Bos taurus GN=GNAT3 PE=1 SV=1 - [GNAT3_BOVIN]	40.3061	354	GNAT3_BOVI	GNAT3	1		1	2	2	0		0	0	0	0		1	2	2	0		0	0	0	0		1	4	4	0		1	3	3	0			0.00847458	0.00847458	0.0141243	0.00282486	0.00282486	0.0112994			0.000302363	0.000249888	0.000687656
O70443	Guanine nucleotide-binding protein G(z) subunit alpha OS=Mus musculus GN=Gnaz PE=2 SV=4 - [GNAZ_MOUSE]	40.8238	355	GNAZ_MOUS	Gnaz	1		0	0	0	0		0	0	0	0		1	2	2	2		0	0	0	0		0	0	0	0		0	0	0	0			0.0028169	0.0084507	0.0028169	0.0028169	0.0028169	0.0028169			0.000100504	0.000249184	0.000137144
P62871	Guanine nucleotide-binding protein G(I)/G(S)/G(T) subunit beta-1 OS=Bos taurus GN=GNB1 PE=1 SV=3 - [GBB1_BOVIN]	37.353	340	GBB1_BOVI	GNB1	1		0	0	0	0		0	0	0	0		0	0	0	0		0	0	0	0		1	12	9	4		1	8	7	3			0.00294118	0.00294118	0.0382353	0.00294118	0.00294118	0.0264706			0.000104938	8.67257e-05	0.00186152
P11017	Guanine nucleotide-binding protein G(I)/G(S)/G(T) subunit beta-2 OS=Bos taurus GN=GNB2 PE=2 SV=3 - [GBB2_BOVIN]	37.3071	340	GBB2_BOVI	GNB2	1		0	0	0	0		0	0	0	0		0	0	0	0		0	0	0	0		1	8	6	1		1	5	4	0			0.00294118	0.00294118	0.0264706	0.00294118	0.00294118	0.0176471			0.000104938	8.67257e-05	0.00128875
P29387	Guanine nucleotide-binding protein subunit beta-4 OS=Mus musculus GN=Gnb4 PE=2 SV=4 - [GBB4_MOUSE]	37.355	340	GBB4_MOUS	Gnb4	1		0	0	0	0		0	0	0	0		0	0	0	0		0	0	0	0		1	2	2	0		1	2	2	0			0.00294118	0.00294118	0.00882353	0.00294118	0.00294118	0.00882353			0.000104938	8.67257e-05	0.000429583
P12344	Aspartate aminotransferase, mitochondrial OS=Bos taurus GN=GOT2 PE=1 SV=2 - [AATM_BOVIN]	47.4832	430	AATM_BOVI	GOT2	1		0	0	0	0		0	0	0	0		1	2	2	2		0	0	0	0		1	5	5	3		1	3	3	3			0.00232558	0.00697674	0.0139535	0.00232558	0.00232558	0.00930233			8.29741e-05	0.000205721	0.00067934
Q8BUV3	Gephyrin OS=Mus musculus GN=Gphn PE=1 SV=2 - [GEPH_MOUSE]	83.2298	769	GEPH_MOUS	Gphn	1		1	2	2	2		0	0	0	0		1	4	4	4		0	0	0	0		1	2	2	2		1	4	4	4			0.00390117	0.00650195	0.00390117	0.00130039	0.00130039	0.00650195			0.000139189	0.000191721	0.000189932
O35127	Protein C10 OS=Mus musculus GN=Grcc10 PE=2 SV=1 - [C10_MOUSE]	13.1857	126	C10_MOUS	Grcc10	1		1	5	4	0		1	4	4	0		1	5	4	0		0	0	0	0		0	0	0	0		0	0	0	0			0.047619	0.047619	0.00793651	0.0396825	0.00793651	0.00793651			0.00169899	0.00140413	0.000386397
P28327	Rhodopsin kinase OS=Bos taurus GN=GRK1 PE=1 SV=1 - [RK_BOVIN]	62.8938	561	RK_BOVI	GRK1	1		0	0	0	0		0	0	0	0		0	0	0	0		0	0	0	0		1	8	6	4		1	7	6	6			0.00178253	0.00178253	0.0160428	0.00178253	0.00178253	0.0142602			6.35987e-05	5.2561e-05	0.000781059
Q3SX14	Gelsolin OS=Bos taurus GN=GSN PE=2 SV=1 - [GELS_BOVIN]	80.6806	731	GELS_BOVI	GSN	1		1	48	16	8		1	29	12	6		1	58	20	12		1	49	18	10		1	40	22	11		1	34	22	12			0.0670315	0.0807114	0.0560876	0.0410397	0.0683995	0.0478796			0.00239161	0.00237991	0.00273068
Q5EA53	General transcription factor IIF subunit 1 OS=Bos taurus GN=GTF2F1 PE=2 SV=1 - [T2FA_BOVIN]	58.2271	517	T2FA_BOVI	GTF2F1	1		0	0	0	0		0	0	0	0		1	3	2	2		0	0	0	0		0	0	0	0		0	0	0	0			0.00193424	0.00773694	0.00193424	0.00193424	0.00193424	0.00193424			6.90114e-05	0.000228137	9.41703e-05
P51177	Guanylyl cyclase-activating protein 2 OS=Bos taurus GN=GUCA1B PE=1 SV=2 - [GUC1B_BOVIN]	23.7127	204	GUC1B_BOVI	GUCA1B	1		1	6	5	5		1	75	12	12		1	41	10	10		1	61	8	8		1	45	13	13		1	36	11	11			0.0343137	0.205882	0.22549	0.372549	0.303922	0.181373			0.00122427	0.0060708	0.0109782
P55203	Retinal guanylyl cyclase 1 OS=Bos taurus GN=GUCY2D PE=1 SV=1 - [GUC2D_BOVIN]	120.293	1110	GUC2D_BOVI	GUCY2D	1		0	0	0	0		0	0	0	0		1	2	2	2		0	0	0	0		1	6	6	5		1	5	4	4			0.000900901	0.0027027	0.00630631	0.000900901	0.000900901	0.00540541			3.21431e-05	7.96939e-05	0.000307029
Q3ZBX9	Histone H2A.J OS=Bos taurus GN=H2AFJ PE=2 SV=1 - [H2AJ_BOVIN]	14.0109	129	H2AJ_BOVI	H2AFJ	1		1	12	3	0		1	11	3	0		1	37	4	0		1	42	3	0		1	4	3	0		1	6	3	0			0.100775	0.294574	0.0387597	0.0930233	0.333333	0.0542636			0.00359555	0.00868601	0.00188706
Q32LA7	Histone H2A.V OS=Bos taurus GN=H2AFV PE=2 SV=3 - [H2AV_BOVIN]	13.5005	128	H2AV_BOVI	H2AFV	1		1	10	4	0		1	13	5	0		1	10	5	0		1	26	5	0		1	4	3	0		1	7	4	0			0.0859375	0.0859375	0.0390625	0.109375	0.210938	0.0625			0.00306615	0.00253402	0.0019018
P27661	Histone H2AX OS=Mus musculus GN=H2afx PE=1 SV=2 - [H2AX_MOUSE]	15.1334	143	H2AX_MOUS	H2afx	1		1	9	3	0		1	8	2	0		1	13	4	0		1	23	3	0		1	2	2	0		1	3	2	0			0.0699301	0.0979021	0.020979	0.0629371	0.167832	0.027972			0.00249503	0.00288681	0.00102139
Q9QZQ8	Core histone macro-H2A.1 OS=Mus musculus GN=H2afy PE=1 SV=3 - [H2AY_MOUSE]	39.7105	372	H2AY_MOUS	H2afy	1		0	0	0	0		0	0	0	0		1	2	2	1		0	0	0	0		0	0	0	0		0	0	0	0			0.00268817	0.00806452	0.00268817	0.00268817	0.00268817	0.00268817			9.59109e-05	0.000237796	0.000130876
Q8CCK0	Core histone macro-H2A.2 OS=Mus musculus GN=H2afy2 PE=1 SV=3 - [H2AW_MOUSE]	40.0674	372	H2AW_MOUS	H2afy2	1		0	0	0	0		0	0	0	0		1	2	2	1		0	0	0	0		0	0	0	0		0	0	0	0			0.00268817	0.00806452	0.00268817	0.00268817	0.00268817	0.00268817			9.59109e-05	0.000237796	0.000130876
P0C0S4	Histone H2A.Z OS=Bos taurus GN=H2AFZ PE=1 SV=2 - [H2AZ_BOVIN]	13.5446	128	H2AZ_BOVI	H2AFZ	1		1	10	4	0		1	13	5	0		1	10	5	0		1	26	5	0		1	4	3	0		1	7	4	0			0.0859375	0.0859375	0.0390625	0.109375	0.210938	0.0625			0.00306615	0.00253402	0.0019018
Q5E9F8	Histone H3.3 OS=Bos taurus GN=H3F3A PE=1 SV=3 - [H33_BOVIN]	15.3185	136	H33_BOVI	H3F3A	1		0	0	0	0		0	0	0	0		1	3	2	0		1	3	3	0		0	0	0	0		0	0	0	0			0.00735294	0.0294118	0.00735294	0.00735294	0.0294118	0.00735294			0.000262345	0.000867257	0.000357986
A5PK61	Histone H3.3C OS=Bos taurus GN=H3F3C PE=2 SV=1 - [H3C_BOVIN]	15.3665	136	H3C_BOVI	H3F3C	1		0	0	0	0		0	0	0	0		0	0	0	0		1	3	3	0		0	0	0	0		0	0	0	0			0.00735294	0.00735294	0.00735294	0.00735294	0.0294118	0.00735294			0.000262345	0.000216814	0.000357986
Q2KIE2	HCLS1-associated protein X-1 OS=Bos taurus GN=HAX1 PE=2 SV=1 - [HAX1_BOVIN]	31.3959	279	HAX1_BOVI	HAX1	1		0	0	0	0		0	0	0	0		1	2	2	2		0	0	0	0		1	2	2	2		0	0	0	0			0.00358423	0.0107527	0.0107527	0.00358423	0.00358423	0.00358423			0.000127881	0.000317062	0.000523506
P02070	Hemoglobin subunit beta OS=Bos taurus GN=HBB PE=1 SV=1 - [HBB_BOVIN]	15.9443	145	HBB_BOVI	HBB	1		1	15	7	5		1	7	5	3		1	9	7	4		1	6	5	2		1	11	9	6		1	5	5	3			0.110345	0.0689655	0.0827586	0.0551724	0.0482759	0.0413793			0.00393698	0.00203357	0.00402919
Q9XSK7	Hepatoma-derived growth factor OS=Bos taurus GN=HDGF PE=2 SV=1 - [HDGF_BOVIN]	26.5878	239	HDGF_BOVI	HDGF	1		1	2	2	0		0	0	0	0		0	0	0	0		0	0	0	0		0	0	0	0		0	0	0	0			0.0125523	0.0041841	0.0041841	0.0041841	0.0041841	0.0041841			0.000447852	0.000123375	0.000203707
Q3UMU9	Hepatoma-derived growth factor-related protein 2 OS=Mus musculus GN=Hdgfrp2 PE=1 SV=1 - [HDGR2_MOUSE]	74.2464	669	HDGR2_MOUS	Hdgfrp2	1		1	2	2	0		1	2	2	0		1	3	2	0		0	0	0	0		0	0	0	0		0	0	0	0			0.0044843	0.00597907	0.00149477	0.0044843	0.00149477	0.00149477			0.000159995	0.000176303	7.27743e-05
Q9JMG7	Hepatoma-derived growth factor-related protein 3 OS=Mus musculus GN=Hdgfrp3 PE=1 SV=2 - [HDGR3_MOUSE]	22.4169	202	HDGR3_MOUS	Hdgfrp3	1		1	13	6	4		1	4	4	2		1	9	5	3		1	8	4	4		0	0	0	0		0	0	0	0			0.0693069	0.049505	0.0049505	0.0247525	0.0445545	0.0049505			0.00247279	0.00145974	0.00024102
G3N131	Histone H1.1 OS=Bos taurus GN=HIST1H1A PE=1 SV=1 - [H11_BOVIN]	22.0871	218	H11_BOVI	HIST1H1A	1		1	15	5	0		1	4	4	0		1	7	4	0		1	10	6	0		1	4	4	0		1	3	3	0			0.0733945	0.0366972	0.0229358	0.0229358	0.0504587	0.0183486			0.00261863	0.00108208	0.00111665
P43276	Histone H1.5 OS=Mus musculus GN=Hist1h1b PE=1 SV=2 - [H15_MOUSE]	22.5624	223	H15_MOUS	Hist1h1b	1		1	4	4	3		0	0	0	0		0	0	0	0		0	0	0	0		0	0	0	0		0	0	0	0			0.0224215	0.0044843	0.0044843	0.0044843	0.0044843	0.0044843			0.000799975	0.000132228	0.000218323
P02253	Histone H1.2 OS=Bos taurus GN=HIST1H1C PE=1 SV=2 - [H12_BOVIN]	21.3427	213	H12_BOVI	HIST1H1C	1		1	26	8	0		1	9	6	0		1	11	6	0		1	15	9	0		1	4	4	0		1	5	4	0			0.126761	0.056338	0.0234742	0.0469484	0.0751174	0.028169			0.00452267	0.00166122	0.00114286
A7MAZ5	Histone H1.3 OS=Bos taurus GN=HIST1H1D PE=1 SV=1 - [H13_BOVIN]	22.1402	221	H13_BOVI	HIST1H1D	1		1	26	8	0		1	9	6	0		1	11	6	0		1	15	9	0		1	4	4	0		1	5	4	0			0.122172	0.0542986	0.0226244	0.0452489	0.0723982	0.0271493			0.00435896	0.00160109	0.00110149
P43274	Histone H1.4 OS=Mus musculus GN=Hist1h1e PE=1 SV=2 - [H14_MOUSE]	21.964	219	H14_MOUS	Hist1h1e	1		1	16	6	0		1	4	4	0		1	7	4	0		1	10	6	0		1	4	4	0		1	3	3	0			0.0776256	0.0365297	0.0228311	0.0228311	0.0502283	0.0182648			0.00276959	0.00107714	0.00111155
Q07133	Histone H1t OS=Mus musculus GN=Hist1h1t PE=1 SV=4 - [H1T_MOUSE]	21.5272	208	H1T_MOUS	Hist1h1t	1		1	11	3	0		1	2	2	0		1	5	2	0		1	7	4	0		1	2	2	0		1	2	2	0			0.0576923	0.0288462	0.0144231	0.0144231	0.0384615	0.0144231			0.0020584	0.000850579	0.000702202
P22752	Histone H2A type 1 OS=Mus musculus GN=Hist1h2ab PE=1 SV=3 - [H2A1_MOUSE]	14.127	130	H2A1_MOUS	Hist1h2ab	1		1	12	3	0		1	11	3	0		1	37	4	0		1	42	3	0		1	4	3	0		1	6	3	0			0.1	0.292308	0.0384615	0.0923077	0.330769	0.0538462			0.00356789	0.0086192	0.00187254
Q8CGP5	Histone H2A type 1-F OS=Mus musculus GN=Hist1h2af PE=1 SV=3 - [H2A1F_MOUSE]	14.153	130	H2A1F_MOUS	Hist1h2af	1		1	12	3	0		1	11	3	0		1	37	4	0		1	42	3	0		1	4	3	0		1	6	3	0			0.1	0.292308	0.0384615	0.0923077	0.330769	0.0538462			0.00356789	0.0086192	0.00187254
Q8CGP6	Histone H2A type 1-H OS=Mus musculus GN=Hist1h2ah PE=1 SV=3 - [H2A1H_MOUSE]	13.9418	128	H2A1H_MOUS	Hist1h2ah	1		1	12	3	0		1	11	3	0		1	37	4	0		1	42	3	0		1	4	3	0		1	6	3	0			0.101562	0.296875	0.0390625	0.09375	0.335938	0.0546875			0.00362364	0.00875387	0.0019018
Q8CGP7	Histone H2A type 1-K OS=Mus musculus GN=Hist1h2ak PE=1 SV=3 - [H2A1K_MOUSE]	14.141	130	H2A1K_MOUS	Hist1h2ak	1		1	12	3	0		1	11	3	0		1	37	4	0		1	42	3	0		1	4	3	0		1	6	3	0			0.1	0.292308	0.0384615	0.0923077	0.330769	0.0538462			0.00356789	0.0086192	0.00187254
P70696	Histone H2B type 1-A OS=Mus musculus GN=Hist1h2ba PE=1 SV=3 - [H2B1A_MOUSE]	14.2278	127	H2B1A_MOUS	Hist1h2ba	1		1	4	4	0		0	0	0	0		1	5	2	0		1	8	4	0		1	3	2	0		1	3	2	0			0.0393701	0.0472441	0.0314961	0.00787402	0.0708661	0.0314961			0.00140468	0.00139307	0.00153342
Q64475	Histone H2B type 1-B OS=Mus musculus GN=Hist1h2bb PE=1 SV=3 - [H2B1B_MOUSE]	13.9436	126	H2B1B_MOUS	Hist1h2bb	1		1	8	5	0		1	4	2	0		1	25	5	0		1	32	6	0		1	4	3	0		1	5	3	0			0.0714286	0.206349	0.0396825	0.0396825	0.261905	0.047619			0.00254849	0.00608456	0.00193199
Q6ZWY9	Histone H2B type 1-C/E/G OS=Mus musculus GN=Hist1h2bc PE=1 SV=3 - [H2B1C_MOUSE]	13.8976	126	H2B1C_MOUS	Hist1h2bc	1		1	8	5	0		1	4	2	0		1	25	5	0		1	32	6	0		1	4	3	0		1	5	3	0			0.0714286	0.206349	0.0396825	0.0396825	0.261905	0.047619			0.00254849	0.00608456	0.00193199
P10853	Histone H2B type 1-F/J/L OS=Mus musculus GN=Hist1h2bf PE=1 SV=2 - [H2B1F_MOUSE]	13.9276	126	H2B1F_MOUS	Hist1h2bf	1		1	8	5	0		1	4	2	0		1	25	5	0		1	32	6	0		1	4	3	0		1	5	3	0			0.0714286	0.206349	0.0396825	0.0396825	0.261905	0.047619			0.00254849	0.00608456	0.00193199
Q64478	Histone H2B type 1-H OS=Mus musculus GN=Hist1h2bh PE=1 SV=3 - [H2B1H_MOUSE]	13.9116	126	H2B1H_MOUS	Hist1h2bh	1		1	8	5	0		1	4	2	0		1	25	5	0		1	32	6	0		1	4	3	0		1	5	3	0			0.0714286	0.206349	0.0396825	0.0396825	0.261905	0.047619			0.00254849	0.00608456	0.00193199
Q2M2T1	Histone H2B type 1-K OS=Bos taurus GN=HIST1H2BK PE=1 SV=3 - [H2B1K_BOVIN]	13.8666	126	H2B1K_BOVI	HIST1H2BK	1		1	8	5	0		1	4	2	0		1	25	5	0		1	32	6	0		1	4	3	0		1	5	3	0			0.0714286	0.206349	0.0396825	0.0396825	0.261905	0.047619			0.00254849	0.00608456	0.00193199
P10854	Histone H2B type 1-M OS=Mus musculus GN=Hist1h2bm PE=1 SV=2 - [H2B1M_MOUSE]	13.9276	126	H2B1M_MOUS	Hist1h2bm	1		1	8	5	0		1	4	2	0		1	25	5	0		1	32	6	0		1	4	3	0		1	5	3	0			0.0714286	0.206349	0.0396825	0.0396825	0.261905	0.047619			0.00254849	0.00608456	0.00193199
Q32L48	Histone H2B type 1-N OS=Bos taurus GN=HIST1H2BN PE=1 SV=3 - [H2B1N_BOVIN]	13.9145	126	H2B1N_BOVI	HIST1H2BN	1		1	4	4	0		0	0	0	0		1	8	4	0		1	10	5	0		1	3	2	0		1	3	2	0			0.0396825	0.0714286	0.031746	0.00793651	0.0873016	0.031746			0.00141583	0.0021062	0.00154559
Q8CGP2	Histone H2B type 1-P OS=Mus musculus GN=Hist1h2bp PE=1 SV=3 - [H2B1P_MOUSE]	13.9836	126	H2B1P_MOUS	Hist1h2bp	1		1	8	5	0		1	4	2	0		1	25	5	0		1	32	6	0		1	4	3	0		1	5	3	0			0.0714286	0.206349	0.0396825	0.0396825	0.261905	0.047619			0.00254849	0.00608456	0.00193199
Q6GSS7	Histone H2A type 2-A OS=Mus musculus GN=Hist2h2aa1 PE=1 SV=3 - [H2A2A_MOUSE]	14.0869	130	H2A2A_MOUS	Hist2h2aa1	1		1	14	4	0		1	11	3	0		1	38	4	0		1	44	4	0		1	5	4	0		1	8	4	0			0.115385	0.3	0.0461538	0.0923077	0.346154	0.0692308			0.00411679	0.00884602	0.00224705
Q64522	Histone H2A type 2-B OS=Mus musculus GN=Hist2h2ab PE=1 SV=3 - [H2A2B_MOUSE]	14.0048	130	H2A2B_MOUS	Hist2h2ab	1		1	4	3	0		0	0	0	0		1	12	3	0		1	6	3	0		1	2	2	0		1	4	2	0			0.0384615	0.1	0.0230769	0.00769231	0.0538462	0.0384615			0.00137226	0.00294867	0.00112352
A1A4R1	Histone H2A type 2-C OS=Bos taurus GN=HIST2H2AC PE=2 SV=1 - [H2A2C_BOVIN]	13.9798	129	H2A2C_BOVI	HIST2H2AC	1		1	14	4	0		1	11	3	0		1	38	4	0		1	44	4	0		1	5	4	0		1	8	4	0			0.116279	0.302326	0.0465116	0.0930233	0.348837	0.0697674			0.00414871	0.00891459	0.00226447
Q64525	Histone H2B type 2-B OS=Mus musculus GN=Hist2h2bb PE=1 SV=3 - [H2B2B_MOUSE]	13.9116	126	H2B2B_MOUS	Hist2h2bb	1		1	8	5	0		1	4	2	0		1	25	5	0		1	32	6	0		1	4	3	0		1	5	3	0			0.0714286	0.206349	0.0396825	0.0396825	0.261905	0.047619			0.00254849	0.00608456	0.00193199
Q64524	Histone H2B type 2-E OS=Mus musculus GN=Hist2h2be PE=1 SV=3 - [H2B2E_MOUSE]	13.9846	126	H2B2E_MOUS	Hist2h2be	1		1	8	5	0		1	4	2	0		1	24	4	0		1	32	5	0		1	4	3	0		1	5	3	0			0.0714286	0.198413	0.0396825	0.0396825	0.261905	0.047619			0.00254849	0.00585054	0.00193199
Q8BFU2	Histone H2A type 3 OS=Mus musculus GN=Hist3h2a PE=1 SV=3 - [H2A3_MOUSE]	14.1129	130	H2A3_MOUS	Hist3h2a	1		1	12	3	0		1	11	3	0		1	37	4	0		1	42	3	0		1	4	3	0		1	6	3	0			0.1	0.292308	0.0384615	0.0923077	0.330769	0.0538462			0.00356789	0.0086192	0.00187254
Q9D2U9	Histone H2B type 3-A OS=Mus musculus GN=Hist3h2ba PE=1 SV=3 - [H2B3A_MOUSE]	13.9856	126	H2B3A_MOUS	Hist3h2ba	1		1	8	5	0		1	4	2	0		1	24	4	0		1	32	5	0		1	4	3	0		1	5	3	0			0.0714286	0.198413	0.0396825	0.0396825	0.261905	0.047619			0.00254849	0.00585054	0.00193199
Q8CGP0	Histone H2B type 3-B OS=Mus musculus GN=Hist3h2bb PE=1 SV=3 - [H2B3B_MOUSE]	13.8995	126	H2B3B_MOUS	Hist3h2bb	1		1	8	5	0		1	4	2	0		1	24	4	0		1	32	5	0		1	4	3	0		1	5	3	0			0.0714286	0.198413	0.0396825	0.0396825	0.261905	0.047619			0.00254849	0.00585054	0.00193199
P10103	High mobility group protein B1 OS=Bos taurus GN=HMGB1 PE=1 SV=3 - [HMGB1_BOVIN]	24.8922	215	HMGB1_BOVI	HMGB1	1		1	3	3	0		0	0	0	0		0	0	0	0		1	2	2	0		0	0	0	0		0	0	0	0			0.0186047	0.00465116	0.00465116	0.00465116	0.0139535	0.00465116			0.000663793	0.000137148	0.000226447
P09867	Heterogeneous nuclear ribonucleoprotein A1 OS=Bos taurus GN=HNRNPA1 PE=1 SV=2 - [ROA1_BOVIN]	34.1753	320	ROA1_BOVI	HNRNPA1	1		1	7	4	4		1	5	4	3		1	16	7	6		1	7	5	4		0	0	0	0		0	0	0	0			0.025	0.053125	0.003125	0.01875	0.025	0.003125			0.000891972	0.00156648	0.000152144
Q2HJ60	Heterogeneous nuclear ribonucleoproteins A2/B1 OS=Bos taurus GN=HNRNPA2B1 PE=2 SV=1 - [ROA2_BOVIN]	35.9839	341	ROA2_BOVI	HNRNPA2B1	1		1	9	7	0		1	5	4	0		1	17	12	0		1	18	13	0		0	0	0	0		0	0	0	0			0.0293255	0.0527859	0.00293255	0.0175953	0.0557185	0.00293255			0.0010463	0.00155648	0.000142774
Q8BG05	Heterogeneous nuclear ribonucleoprotein A3 OS=Mus musculus GN=Hnrnpa3 PE=1 SV=1 - [ROA3_MOUSE]	39.6276	379	ROA3_MOUS	Hnrnpa3	1		1	8	7	7		0	0	0	0		1	8	7	7		1	4	4	4		0	0	0	0		0	0	0	0			0.0237467	0.0237467	0.00263852	0.00263852	0.0131926	0.00263852			0.000847256	0.000700213	0.000128459
Q99020	Heterogeneous nuclear ribonucleoprotein A/B OS=Mus musculus GN=Hnrnpab PE=1 SV=1 - [ROAA_MOUSE]	30.8123	285	ROAA_MOUS	Hnrnpab	1		1	4	3	2		1	3	3	2		1	5	4	3		1	7	5	4		0	0	0	0		0	0	0	0			0.0175439	0.0210526	0.00350877	0.0140351	0.0280702	0.00350877			0.000625945	0.000620773	0.000170828
Q9Z204	Heterogeneous nuclear ribonucleoproteins C1/C2 OS=Mus musculus GN=Hnrnpc PE=1 SV=1 - [HNRPC_MOUSE]	34.3639	313	HNRPC_MOUS	Hnrnpc	1		0	0	0	0		0	0	0	0		1	4	4	4		1	4	4	4		0	0	0	0		0	0	0	0			0.00319489	0.0159744	0.00319489	0.00319489	0.0159744	0.00319489			0.00011399	0.000471034	0.000155546
Q60668	Heterogeneous nuclear ribonucleoprotein D0 OS=Mus musculus GN=Hnrnpd PE=1 SV=2 - [HNRPD_MOUSE]	38.3303	355	HNRPD_MOUS	Hnrnpd	1		1	6	5	3		1	2	2	0		1	15	7	5		1	6	4	2		0	0	0	0		0	0	0	0			0.0197183	0.0450704	0.0028169	0.0084507	0.0197183	0.0028169			0.000703527	0.00132898	0.000137144
Q9Z130	Heterogeneous nuclear ribonucleoprotein D-like OS=Mus musculus GN=Hnrnpdl PE=1 SV=1 - [HNRDL_MOUSE]	33.5381	301	HNRDL_MOUS	Hnrnpdl	1		1	4	3	1		1	2	2	0		1	13	4	2		1	5	3	1		0	0	0	0		0	0	0	0			0.0166113	0.0465116	0.00332226	0.00996678	0.0199336	0.00332226			0.000592672	0.00137148	0.000161748
Q5E9J1	Heterogeneous nuclear ribonucleoprotein F OS=Bos taurus GN=HNRNPF PE=2 SV=3 - [HNRPF_BOVIN]	45.6599	414	HNRPF_BOVI	HNRNPF	1		1	5	3	1		0	0	0	0		1	5	3	1		1	2	2	0		0	0	0	0		0	0	0	0			0.0144928	0.0144928	0.00241546	0.00241546	0.00724638	0.00241546			0.000517085	0.000427344	0.000117599
O35737	Heterogeneous nuclear ribonucleoprotein H OS=Mus musculus GN=Hnrnph1 PE=1 SV=3 - [HNRH1_MOUSE]	49.1684	449	HNRH1_MOUS	Hnrnph1	1		1	8	6	1		1	2	2	0		1	9	7	1		1	3	3	0		1	3	3	0		1	2	2	0			0.0200445	0.0222717	0.00890869	0.00668151	0.00890869	0.00668151			0.000715167	0.00065672	0.000433729
Q3SZF3	Heterogeneous nuclear ribonucleoprotein H2 OS=Bos taurus GN=HNRNPH2 PE=2 SV=1 - [HNRH2_BOVIN]	49.2332	449	HNRH2_BOVI	HNRNPH2	1		1	6	4	0		1	2	2	0		1	9	7	1		1	2	2	0		1	3	3	0		1	2	2	0			0.0155902	0.0222717	0.00890869	0.00668151	0.00668151	0.00668151			0.000556241	0.00065672	0.000433729
Q3T0D0	Heterogeneous nuclear ribonucleoprotein K OS=Bos taurus GN=HNRNPK PE=2 SV=1 - [HNRPK_BOVIN]	50.9874	464	HNRPK_BOVI	HNRNPK	1		1	15	11	1		1	8	8	0		1	15	13	1		1	11	6	0		1	5	5	0		1	2	2	0			0.0344828	0.0344828	0.012931	0.0193966	0.0258621	0.00646552			0.00123031	0.00101678	0.000629561
Q8R081	Heterogeneous nuclear ribonucleoprotein L OS=Mus musculus GN=Hnrnpl PE=1 SV=2 - [HNRPL_MOUSE]	63.9233	586	HNRPL_MOUS	Hnrnpl	1		1	2	2	2		0	0	0	0		0	0	0	0		0	0	0	0		0	0	0	0		0	0	0	0			0.00511945	0.00170648	0.00170648	0.00170648	0.00170648	0.00170648			0.000182656	5.03187e-05	8.3082e-05
Q9D0E1	Heterogeneous nuclear ribonucleoprotein M OS=Mus musculus GN=Hnrnpm PE=1 SV=3 - [HNRPM_MOUSE]	77.5974	729	HNRPM_MOUS	Hnrnpm	1		1	2	2	2		0	0	0	0		1	8	7	7		1	2	2	2		1	8	6	6		1	10	8	8			0.00411523	0.0123457	0.0123457	0.00137174	0.00411523	0.0150892			0.000146827	0.000364034	0.000601062
Q8VEK3	Heterogeneous nuclear ribonucleoprotein U OS=Mus musculus GN=Hnrnpu PE=1 SV=1 - [HNRPU_MOUSE]	87.8627	800	HNRPU_MOUS	Hnrnpu	1		0	0	0	0		1	2	2	2		1	6	6	6		1	4	4	4		1	9	8	7		1	8	8	8			0.00125	0.00875	0.0125	0.00375	0.00625	0.01125			4.45986e-05	0.000258009	0.000608575
Q8VDM6	Heterogeneous nuclear ribonucleoprotein U-like protein 1 OS=Mus musculus GN=Hnrnpul1 PE=1 SV=1 - [HNRL1_MOUSE]	95.9425	859	HNRL1_MOUS	Hnrnpul1	1		0	0	0	0		0	0	0	0		1	2	2	2		0	0	0	0		1	2	2	1		0	0	0	0			0.00116414	0.00349243	0.00349243	0.00116414	0.00116414	0.00116414			4.15354e-05	0.00010298	0.000170033
Q00PI9	Heterogeneous nuclear ribonucleoprotein U-like protein 2 OS=Mus musculus GN=Hnrnpul2 PE=1 SV=2 - [HNRL2_MOUSE]	84.8878	745	HNRL2_MOUS	Hnrnpul2	1		0	0	0	0		0	0	0	0		1	3	3	3		0	0	0	0		0	0	0	0		0	0	0	0			0.00134228	0.00536913	0.00134228	0.00134228	0.00134228	0.00134228			4.78911e-05	0.000158318	6.53504e-05
Q2KJ56	Homer protein homolog 1 OS=Bos taurus GN=HOMER1 PE=2 SV=1 - [HOME1_BOVIN]	40.3455	354	HOME1_BOVI	HOMER1	1		1	3	3	0		0	0	0	0		1	7	7	1		1	8	7	0		1	5	5	1		1	3	3	0			0.0112994	0.0225989	0.0169492	0.00282486	0.0254237	0.0112994			0.000403151	0.000666367	0.000825187
Q08DU9	Heterochromatin protein 1-binding protein 3 OS=Bos taurus GN=HP1BP3 PE=2 SV=1 - [HP1B3_BOVIN]	61.4395	555	HP1B3_BOVI	HP1BP3	1		0	0	0	0		0	0	0	0		1	4	4	2		0	0	0	0		0	0	0	0		0	0	0	0			0.0018018	0.00900901	0.0018018	0.0018018	0.0018018	0.0018018			6.42863e-05	0.000265646	8.77226e-05
Q3ZC22	Heat shock factor-binding protein 1 OS=Bos taurus GN=HSBP1 PE=3 SV=1 - [HSBP1_BOVIN]	8.52416	76	HSBP1_BOVI	HSBP1	1		1	10	4	4		1	10	3	3		1	11	4	4		1	17	4	4		0	0	0	0		0	0	0	0			0.144737	0.157895	0.0131579	0.144737	0.236842	0.0131579			0.00516405	0.0046558	0.000640606
Q8K0U4	Heat shock 70 kDa protein 12A OS=Mus musculus GN=Hspa12a PE=1 SV=1 - [HS12A_MOUSE]	74.8245	675	HS12A_MOUS	Hspa12a	1		0	0	0	0		0	0	0	0		1	4	4	4		1	2	2	2		0	0	0	0		0	0	0	0			0.00148148	0.00740741	0.00148148	0.00148148	0.00444444	0.00148148			5.28576e-05	0.00021842	7.21274e-05
Q27975	Heat shock 70 kDa protein 1A OS=Bos taurus GN=HSPA1A PE=1 SV=2 - [HS71A_BOVIN]	70.2152	641	HS71A_BOVI	HSPA1A	1		1	14	11	0		1	8	7	0		1	12	11	0		1	8	8	0		1	10	8	0		1	9	9	0			0.0234009	0.0202808	0.0171607	0.0140406	0.0140406	0.0156006			0.000834919	0.000598015	0.000835486
Q27965	Heat shock 70 kDa protein 1B OS=Bos taurus GN=HSPA1B PE=2 SV=1 - [HS71B_BOVIN]	70.1852	641	HS71B_BOVI	HSPA1B	1		1	14	11	0		1	8	7	0		1	12	11	0		1	8	8	0		1	10	8	0		1	9	9	0			0.0234009	0.0202808	0.0171607	0.0140406	0.0140406	0.0156006			0.000834919	0.000598015	0.000835486
P0CB32	Heat shock 70 kDa protein 1-like OS=Bos taurus GN=HSPA1L PE=3 SV=1 - [HS71L_BOVIN]	70.3452	641	HS71L_BOVI	HSPA1L	1		1	15	6	0		1	14	4	0		1	5	4	0		1	5	4	0		1	9	7	0		1	7	7	0			0.024961	0.00936037	0.0156006	0.0234009	0.00936037	0.0124805			0.00089058	0.000276007	0.000759532
P34933	Heat shock-related 70 kDa protein 2 OS=Bos taurus GN=HSPA2 PE=2 SV=2 - [HSP72_BOVIN]	69.6967	636	HSP72_BOVI	HSPA2	1		1	20	7	0		1	16	5	0		1	7	6	0		1	10	8	0		1	12	9	0		1	8	8	0			0.0330189	0.0125786	0.0204403	0.0267296	0.0172956	0.0141509			0.00117808	0.000370902	0.000995155
Q0VCX2	78 kDa glucose-regulated protein OS=Bos taurus GN=HSPA5 PE=2 SV=1 - [GRP78_BOVIN]	72.3555	655	GRP78_BOVI	HSPA5	1		1	33	15	1		1	18	9	1		1	22	18	2		1	16	13	1		1	14	13	0		1	11	11	0			0.0519084	0.0351145	0.0229008	0.0290076	0.0259542	0.0183206			0.00185203	0.00103541	0.00111495
P19120	Heat shock cognate 71 kDa protein OS=Bos taurus GN=HSPA8 PE=1 SV=2 - [HSP7C_BOVIN]	71.1964	650	HSP7C_BOVI	HSPA8	1		1	76	24	1		1	42	18	0		1	38	22	0		1	48	21	0		1	36	26	0		1	31	24	1			0.118462	0.06	0.0569231	0.0661538	0.0753846	0.0492308			0.00422657	0.0017692	0.00277136
Q3ZCH0	Stress-70 protein, mitochondrial OS=Bos taurus GN=HSPA9 PE=2 SV=1 - [GRP75_BOVIN]	73.6958	679	GRP75_BOVI	HSPA9	1		1	17	13	1		1	5	5	0		1	16	13	1		1	18	13	1		1	10	10	2		1	8	8	1			0.0265096	0.0250368	0.0162003	0.00883652	0.0279823	0.0132548			0.000945832	0.000738254	0.000788728
Q3T149	Heat shock protein beta-1 OS=Bos taurus GN=HSPB1 PE=2 SV=1 - [HSPB1_BOVIN]	22.3793	201	HSPB1_BOVI	HSPB1	1		1	131	17	11		1	131	16	10		1	103	16	10		1	160	17	11		1	39	15	10		1	48	18	12			0.656716	0.517413	0.199005	0.656716	0.800995	0.243781			0.0234309	0.0152568	0.00968876
Q148F8	Heat shock protein beta-6 OS=Bos taurus GN=HSPB6 PE=2 SV=1 - [HSPB6_BOVIN]	17.4581	164	HSPB6_BOVI	HSPB6	1		1	7	7	7		1	2	2	2		1	3	3	3		1	5	3	3		0	0	0	0		0	0	0	0			0.0487805	0.0243902	0.00609756	0.0182927	0.0365854	0.00609756			0.00174043	0.000719189	0.000296866
P31081	60 kDa heat shock protein, mitochondrial OS=Bos taurus GN=HSPD1 PE=1 SV=2 - [CH60_BOVIN]	61.0694	573	CH60_BOVI	HSPD1	1		1	3	3	0		1	2	2	0		1	7	5	1		1	5	4	0		1	3	2	0		0	0	0	0			0.0069808	0.0139616	0.0069808	0.0052356	0.0104712	0.0017452			0.000249067	0.000411682	0.000339868
P61603	10 kDa heat shock protein, mitochondrial OS=Bos taurus GN=HSPE1 PE=3 SV=2 - [CH10_BOVIN]	10.9249	102	CH10_BOVI	HSPE1	1		1	2	2	2		0	0	0	0		0	0	0	0		0	0	0	0		0	0	0	0		0	0	0	0			0.0294118	0.00980392	0.00980392	0.00980392	0.00980392	0.00980392			0.00104938	0.000289086	0.000477314
P41563	Isocitrate dehydrogenase [NAD] subunit alpha, mitochondrial OS=Bos taurus GN=IDH3A PE=1 SV=1 - [IDH3A_BOVIN]	39.6422	366	IDH3A_BOVI	IDH3A	1		0	0	0	0		0	0	0	0		0	0	0	0		0	0	0	0		1	2	2	0		0	0	0	0			0.00273224	0.00273224	0.00819672	0.00273224	0.00273224	0.00273224			9.74833e-05	8.05648e-05	0.000399066
O77784	Isocitrate dehydrogenase [NAD] subunit beta, mitochondrial OS=Bos taurus GN=IDH3B PE=2 SV=2 - [IDH3B_BOVIN]	42.4699	385	IDH3B_BOVI	IDH3B	1		0	0	0	0		0	0	0	0		1	4	3	3		0	0	0	0		1	8	8	8		1	10	8	8			0.0025974	0.012987	0.0233766	0.0025974	0.0025974	0.0285714			9.26724e-05	0.000382945	0.00113811
Q2TBN9	Intraflagellar transport protein 43 homolog OS=Bos taurus GN=IFT43 PE=2 SV=1 - [IFT43_BOVIN]	23.4256	207	IFT43_BOVI	IFT43	1		0	0	0	0		1	2	2	2		0	0	0	0		0	0	0	0		0	0	0	0		0	0	0	0			0.00483092	0.00483092	0.00483092	0.0144928	0.00483092	0.00483092			0.000172362	0.000142448	0.000235198
Q5SF07	Insulin-like growth factor 2 mRNA-binding protein 2 OS=Mus musculus GN=Igf2bp2 PE=1 SV=1 - [IF2B2_MOUSE]	65.5433	592	IF2B2_MOUS	Igf2bp2	1		0	0	0	0		0	0	0	0		1	2	2	2		0	0	0	0		0	0	0	0		0	0	0	0			0.00168919	0.00506757	0.00168919	0.00168919	0.00168919	0.00168919			6.02684e-05	0.000149426	8.22399e-05
Q9Z1M8	Protein Red OS=Mus musculus GN=Ik PE=1 SV=2 - [RED_MOUSE]	65.5758	557	RED_MOUS	Ik	1		0	0	0	0		1	2	2	2		1	2	2	2		0	0	0	0		1	3	3	3		1	3	3	3			0.00179533	0.005386	0.00718133	0.005386	0.00179533	0.00718133			6.40554e-05	0.000158815	0.00034963
Q9CXY6	Interleukin enhancer-binding factor 2 OS=Mus musculus GN=Ilf2 PE=1 SV=1 - [ILF2_MOUSE]	43.0352	390	ILF2_MOUS	Ilf2	1		0	0	0	0		0	0	0	0		0	0	0	0		1	2	2	2		0	0	0	0		0	0	0	0			0.0025641	0.0025641	0.0025641	0.0025641	0.00769231	0.0025641			9.14843e-05	7.5607e-05	0.000124836
Q9Z1X4	Interleukin enhancer-binding factor 3 OS=Mus musculus GN=Ilf3 PE=1 SV=2 - [ILF3_MOUSE]	95.9614	898	ILF3_MOUS	Ilf3	1		0	0	0	0		0	0	0	0		1	2	2	2		0	0	0	0		0	0	0	0		0	0	0	0			0.00111359	0.00334076	0.00111359	0.00111359	0.00111359	0.00111359			3.97315e-05	9.8508e-05	5.42161e-05
Q08DH7	Alpha-internexin OS=Bos taurus GN=INA PE=2 SV=1 - [AINX_BOVIN]	55.3623	499	AINX_BOVI	INA	1		1	47	23	9		1	30	17	7		1	45	21	10		1	39	21	7		1	49	29	13		1	46	28	12			0.0961924	0.0921844	0.1002	0.0621242	0.0801603	0.0941884			0.00343204	0.00271822	0.00487836
Q8R0S2	IQ motif and SEC7 domain-containing protein 1 OS=Mus musculus GN=Iqsec1 PE=1 SV=2 - [IQEC1_MOUSE]	107.948	961	IQEC1_MOUS	Iqsec1	1		0	0	0	0		0	0	0	0		0	0	0	0		0	0	0	0		0	0	0	0		1	2	2	2			0.00104058	0.00104058	0.00104058	0.00104058	0.00104058	0.00312175			3.71268e-05	3.06834e-05	5.06618e-05
Q3TES0	IQ motif and SEC7 domain-containing protein 3 OS=Mus musculus GN=Iqsec3 PE=2 SV=1 - [IQEC3_MOUSE]	129.038	1195	IQEC3_MOUS	Iqsec3	1		0	0	0	0		0	0	0	0		0	0	0	0		0	0	0	0		1	2	2	2		0	0	0	0			0.00083682	0.00083682	0.00251046	0.00083682	0.00083682	0.00083682			2.98568e-05	2.46751e-05	0.000122224
Q3ZBV1	IST1 homolog OS=Bos taurus GN=IST1 PE=2 SV=1 - [IST1_BOVIN]	39.7656	364	IST1_BOVI	IST1	1		0	0	0	0		0	0	0	0		0	0	0	0		1	3	3	0		0	0	0	0		0	0	0	0			0.00274725	0.00274725	0.00274725	0.00274725	0.010989	0.00274725			9.80189e-05	8.10075e-05	0.000133753
A6QR54	Janus kinase and microtubule-interacting protein 1 OS=Bos taurus GN=JAKMIP1 PE=2 SV=1 - [JKIP1_BOVIN]	73.2262	626	JKIP1_BOVI	JAKMIP1	1		0	0	0	0		0	0	0	0		0	0	0	0		0	0	0	0		1	3	3	0		1	3	2	2			0.00159744	0.00159744	0.00638978	0.00159744	0.00159744	0.00638978			5.6995e-05	4.71034e-05	0.000311093
A2VE02	Junctional protein associated with coronary artery disease homolog OS=Bos taurus GN=JCAD PE=2 SV=1 - [JCAD_BOVIN]	140.09	1305	JCAD_BOVI	JCAD	1		1	8	8	8		1	4	4	4		1	31	24	24		0	0	0	0		0	0	0	0		0	0	0	0			0.00689655	0.0245211	0.000766284	0.00383142	0.000766284	0.000766284			0.000246061	0.000723046	3.73073e-05
Q8SPJ1	Junction plakoglobin OS=Bos taurus GN=JUP PE=2 SV=1 - [PLAK_BOVIN]	81.7688	745	PLAK_BOVI	JUP	1		0	0	0	0		0	0	0	0		1	2	2	0		0	0	0	0		0	0	0	0		1	3	3	0			0.00134228	0.00402685	0.00134228	0.00134228	0.00134228	0.00536913			4.78911e-05	0.000118739	6.53504e-05
Q2NL05	Kinesin-like protein KIF2A OS=Bos taurus GN=KIF2A PE=2 SV=1 - [KIF2A_BOVIN]	74.9471	660	KIF2A_BOVI	KIF2A	1		0	0	0	0		0	0	0	0		0	0	0	0		0	0	0	0		1	8	8	0		1	7	6	0			0.00151515	0.00151515	0.0136364	0.00151515	0.00151515	0.0121212			5.40589e-05	4.46769e-05	0.0006639
Q61771	Kinesin-like protein KIF3B OS=Mus musculus GN=Kif3b PE=1 SV=1 - [KIF3B_MOUSE]	85.2358	747	KIF3B_MOUS	Kif3b	1		0	0	0	0		0	0	0	0		1	3	3	3		0	0	0	0		0	0	0	0		0	0	0	0			0.00133869	0.00535475	0.00133869	0.00133869	0.00133869	0.00133869			4.77629e-05	0.000157894	6.51754e-05
O88447	Kinesin light chain 1 OS=Mus musculus GN=Klc1 PE=1 SV=3 - [KLC1_MOUSE]	61.4118	541	KLC1_MOUS	Klc1	1		0	0	0	0		0	0	0	0		1	2	2	0		0	0	0	0		0	0	0	0		0	0	0	0			0.00184843	0.00554529	0.00184843	0.00184843	0.00184843	0.00184843			6.59499e-05	0.000163512	8.99927e-05
O88448	Kinesin light chain 2 OS=Mus musculus GN=Klc2 PE=1 SV=1 - [KLC2_MOUSE]	66.6214	599	KLC2_MOUS	Klc2	1		0	0	0	0		0	0	0	0		1	2	2	0		0	0	0	0		0	0	0	0		0	0	0	0			0.00166945	0.00500835	0.00166945	0.00166945	0.00166945	0.00166945			5.95641e-05	0.00014768	8.12788e-05
P04104	Keratin, type II cytoskeletal 1 OS=Mus musculus GN=Krt1 PE=1 SV=4 - [K2C1_MOUSE]	65.5653	637	K2C1_MOUS	Krt1	1		1	6	5	2		1	4	4	2		1	3	2	1		1	2	2	1		1	6	4	2		1	10	5	3			0.010989	0.00627943	0.010989	0.00784929	0.00470958	0.0172684			0.000392076	0.00018516	0.000535011
P06394	Keratin, type I cytoskeletal 10 OS=Bos taurus GN=KRT10 PE=3 SV=1 - [K1C10_BOVIN]	54.8152	526	K1C10_BOVI	KRT10	1		1	12	7	2		1	5	4	1		1	3	3	1		1	3	3	1		1	11	7	2		1	15	9	2			0.0247148	0.00760456	0.0228137	0.0114068	0.00760456	0.0304183			0.000881797	0.000224234	0.00111071
P08730	Keratin, type I cytoskeletal 13 OS=Mus musculus GN=Krt13 PE=1 SV=2 - [K1C13_MOUSE]	47.7243	437	K1C13_MOUS	Krt13	1		1	2	2	0		1	2	2	0		0	0	0	0		0	0	0	0		1	6	4	0		1	9	6	0			0.00686499	0.00228833	0.0160183	0.00686499	0.00228833	0.0228833			0.000244935	6.74754e-05	0.000779868
P05785	Keratin, type I cytoskeletal 14 (Fragment) OS=Bos taurus GN=KRT14 PE=3 SV=1 - [K1C14_BOVIN]	10.7154	93	K1C14_BOVI	KRT14	1		0	0	0	0		0	0	0	0		0	0	0	0		0	0	0	0		1	2	2	0		1	2	2	0			0.0107527	0.0107527	0.0322581	0.0107527	0.0107527	0.0322581			0.000383644	0.000317062	0.00157052
Q61414	Keratin, type I cytoskeletal 15 OS=Mus musculus GN=Krt15 PE=1 SV=2 - [K1C15_MOUSE]	49.1071	452	K1C15_MOUS	Krt15	1		1	4	4	0		1	4	4	0		1	2	2	0		1	3	3	0		1	10	6	0		1	16	8	1			0.0110619	0.00663717	0.0243363	0.0110619	0.00884956	0.0376106			0.000394678	0.000195708	0.00118484
Q9Z2K1	Keratin, type I cytoskeletal 16 OS=Mus musculus GN=Krt16 PE=1 SV=3 - [K1C16_MOUSE]	51.5743	469	K1C16_MOUS	Krt16	1		1	2	2	0		1	2	2	0		0	0	0	0		1	2	2	0		1	7	4	0		1	9	4	0			0.00639659	0.0021322	0.0170576	0.00639659	0.00639659	0.021322			0.000228223	6.28715e-05	0.000830465
A1L595	Keratin, type I cytoskeletal 17 OS=Bos taurus GN=KRT17 PE=2 SV=1 - [K1C17_BOVIN]	48.6823	441	K1C17_BOVI	KRT17	1		1	4	4	0		1	4	4	0		1	2	2	0		1	2	2	0		1	8	6	0		1	10	7	0			0.0113379	0.00680272	0.0204082	0.0113379	0.00680272	0.0249433			0.000404522	0.00020059	0.000993592
P05784	Keratin, type I cytoskeletal 18 OS=Mus musculus GN=Krt18 PE=1 SV=5 - [K1C18_MOUSE]	47.5092	423	K1C18_MOUS	Krt18	1		1	11	8	6		1	8	6	3		1	7	7	5		1	9	8	6		1	8	5	2		1	7	4	1			0.0283688	0.0189125	0.0212766	0.0212766	0.0236407	0.0189125			0.00101217	0.000557669	0.00103587
P08728	Keratin, type I cytoskeletal 19 OS=Bos taurus GN=KRT19 PE=2 SV=1 - [K1C19_BOVIN]	43.8581	399	K1C19_BOVI	KRT19	1		1	3	3	0		1	6	4	0		1	3	3	0		1	3	3	0		1	6	5	0		1	6	5	0			0.0100251	0.0100251	0.0175439	0.0175439	0.0100251	0.0175439			0.000357683	0.000295606	0.000854141
Q3TTY5	Keratin, type II cytoskeletal 2 epidermal OS=Mus musculus GN=Krt2 PE=1 SV=1 - [K22E_MOUSE]	70.8798	707	K22E_MOUS	Krt2	1		1	3	3	2		1	3	3	1		0	0	0	0		1	3	3	2		1	6	6	3		1	16	10	5			0.00565771	0.00141443	0.00990099	0.00565771	0.00565771	0.0240453			0.000201861	4.17068e-05	0.00048204
Q9D312	Keratin, type I cytoskeletal 20 OS=Mus musculus GN=Krt20 PE=1 SV=1 - [K1C20_MOUSE]	49.0041	431	K1C20_MOUS	Krt20	1		0	0	0	0		0	0	0	0		0	0	0	0		0	0	0	0		1	2	2	0		1	2	2	0			0.00232019	0.00232019	0.00696056	0.00232019	0.00232019	0.00696056			8.27816e-05	6.84147e-05	0.000338882
Q0P5J4	Keratin, type I cytoskeletal 25 OS=Bos taurus GN=KRT25 PE=2 SV=1 - [K1C25_BOVIN]	49.2825	450	K1C25_BOVI	KRT25	1		0	0	0	0		0	0	0	0		0	0	0	0		0	0	0	0		1	4	2	0		0	0	0	0			0.00222222	0.00222222	0.0111111	0.00222222	0.00222222	0.00222222			7.92864e-05	6.55261e-05	0.000540956
Q0P5J6	Keratin, type I cytoskeletal 27 OS=Bos taurus GN=KRT27 PE=2 SV=1 - [K1C27_BOVIN]	49.8766	460	K1C27_BOVI	KRT27	1		0	0	0	0		0	0	0	0		0	0	0	0		0	0	0	0		1	4	2	0		0	0	0	0			0.00217391	0.00217391	0.0108696	0.00217391	0.00217391	0.00217391			7.75628e-05	6.41016e-05	0.000529196
Q148H6	Keratin, type I cytoskeletal 28 OS=Bos taurus GN=KRT28 PE=2 SV=1 - [K1C28_BOVIN]	50.744	464	K1C28_BOVI	KRT28	1		1	2	2	0		1	2	2	0		0	0	0	0		1	2	2	0		1	6	3	0		1	7	2	0			0.00646552	0.00215517	0.0150862	0.00646552	0.00646552	0.0172414			0.000230682	6.3549e-05	0.000734487
Q0P5J7	Keratin, type I cuticular Ha5 OS=Bos taurus GN=KRT35 PE=2 SV=2 - [KRT35_BOVIN]	49.9053	454	KRT35_BOVI	KRT35	1		1	2	2	0		1	2	2	0		0	0	0	0		0	0	0	0		0	0	0	0		0	0	0	0			0.00660793	0.00220264	0.00220264	0.00660793	0.00220264	0.00220264			0.000235763	6.49488e-05	0.000107238
P07744	Keratin, type II cytoskeletal 4 OS=Mus musculus GN=Krt4 PE=1 SV=2 - [K2C4_MOUSE]	56.2484	525	K2C4_MOUS	Krt4	1		1	7	3	0		1	2	2	0		1	3	2	0		1	2	2	0		1	22	5	0		1	12	7	0			0.0152381	0.00761905	0.0438095	0.00571429	0.00571429	0.0247619			0.000543678	0.000224661	0.00213291
A7YWM2	Keratin, type I cytoskeletal 40 OS=Bos taurus GN=KRT40 PE=2 SV=1 - [K1C40_BOVIN]	47.7894	431	K1C40_BOVI	KRT40	1		1	2	2	0		1	2	2	0		0	0	0	0		0	0	0	0		0	0	0	0		0	0	0	0			0.00696056	0.00232019	0.00232019	0.00696056	0.00232019	0.00232019			0.000248345	6.84147e-05	0.000112961
Q6IFX2	Keratin, type I cytoskeletal 42 OS=Mus musculus GN=Krt42 PE=1 SV=1 - [K1C42_MOUSE]	50.1019	452	K1C42_MOUS	Krt42	1		1	2	2	0		1	2	2	0		1	2	2	0		1	2	2	0		1	8	6	1		1	7	6	2			0.00663717	0.00663717	0.0199115	0.00663717	0.00663717	0.0176991			0.000236807	0.000195708	0.000969412
Q5XQN5	Keratin, type II cytoskeletal 5 OS=Bos taurus GN=KRT5 PE=1 SV=1 - [K2C5_BOVIN]	62.8983	601	K2C5_BOVI	KRT5	1		1	11	6	1		1	5	5	0		1	4	3	0		1	6	4	0		1	39	16	1		1	35	17	1			0.0199667	0.00831947	0.0665557	0.00998336	0.0116473	0.0599002			0.00071239	0.000245314	0.00324033
P50446	Keratin, type II cytoskeletal 6A OS=Mus musculus GN=Krt6a PE=2 SV=3 - [K2C6A_MOUSE]	59.2986	553	K2C6A_MOUS	Krt6a	1		1	7	3	0		1	3	3	1		1	4	3	0		1	4	3	0		1	26	8	0		1	23	9	0			0.0144665	0.00904159	0.0488246	0.00723327	0.00904159	0.0433996			0.00051615	0.000266607	0.00237708
Q29S21	Keratin, type II cytoskeletal 7 OS=Bos taurus GN=KRT7 PE=2 SV=1 - [K2C7_BOVIN]	51.5465	466	K2C7_BOVI	KRT7	1		1	9	6	0		1	5	5	0		1	23	4	0		1	23	6	0		1	33	8	0		1	28	10	0			0.0214592	0.0515021	0.0729614	0.0128755	0.0515021	0.0622318			0.000765641	0.00151863	0.0035522
Q148H5	Keratin, type II cytoskeletal 71 OS=Bos taurus GN=KRT71 PE=2 SV=1 - [K2C71_BOVIN]	57.3719	525	K2C71_BOVI	KRT71	1		0	0	0	0		0	0	0	0		0	0	0	0		0	0	0	0		1	2	2	0		1	4	2	0			0.00190476	0.00190476	0.00571429	0.00190476	0.00190476	0.00952381			6.79598e-05	5.61652e-05	0.000278206
Q148H8	Keratin, type II cytoskeletal 72 OS=Bos taurus GN=KRT72 PE=2 SV=1 - [K2C72_BOVIN]	56.8938	524	K2C72_BOVI	KRT72	1		0	0	0	0		1	2	2	0		0	0	0	0		0	0	0	0		1	3	3	0		1	5	3	0			0.0019084	0.0019084	0.00763359	0.00572519	0.0019084	0.0114504			6.80894e-05	5.62724e-05	0.000371649
A7YWK3	Keratin, type II cytoskeletal 73 OS=Bos taurus GN=KRT73 PE=2 SV=1 - [K2C73_BOVIN]	58.7985	540	K2C73_BOVI	KRT73	1		1	5	2	0		1	3	3	0		0	0	0	0		1	18	2	0		1	7	4	0		1	8	4	0			0.0111111	0.00185185	0.0148148	0.00740741	0.0351852	0.0166667			0.000396432	5.46051e-05	0.000721274
A3KN27	Keratin, type II cytoskeletal 74 OS=Bos taurus GN=KRT74 PE=2 SV=1 - [K2C74_BOVIN]	59.9143	550	K2C74_BOVI	KRT74	1		0	0	0	0		0	0	0	0		0	0	0	0		0	0	0	0		1	2	2	0		1	4	2	0			0.00181818	0.00181818	0.00545455	0.00181818	0.00181818	0.00909091			6.48707e-05	5.36122e-05	0.00026556
Q08D91	Keratin, type II cytoskeletal 75 OS=Bos taurus GN=KRT75 PE=2 SV=1 - [K2C75_BOVIN]	58.9996	543	K2C75_BOVI	KRT75	1		1	8	4	0		1	3	3	0		1	4	3	0		1	5	4	0		1	26	7	0		1	23	9	0			0.0165746	0.0092081	0.0497238	0.00736648	0.0110497	0.0441989			0.000591363	0.000271517	0.00242085
Q3UV17	Keratin, type II cytoskeletal 2 oral OS=Mus musculus GN=Krt76 PE=2 SV=1 - [K22O_MOUSE]	62.806	594	K22O_MOUS	Krt76	1		1	8	4	1		1	4	3	1		1	3	2	0		1	2	2	0		1	23	6	1		1	14	8	1			0.0151515	0.00673401	0.040404	0.00841751	0.00505051	0.0252525			0.000540589	0.000198564	0.00196711
Q6IFZ6	Keratin, type II cytoskeletal 1b OS=Mus musculus GN=Krt77 PE=1 SV=1 - [K2C1B_MOUSE]	61.3216	572	K2C1B_MOUS	Krt77	1		1	4	3	0		1	4	4	0		0	0	0	0		1	3	2	0		1	6	3	0		1	10	5	0			0.00874126	0.00174825	0.0122378	0.00874126	0.00699301	0.0192308			0.000311878	5.15502e-05	0.000595808
Q148H7	Keratin, type II cytoskeletal 79 OS=Bos taurus GN=KRT79 PE=2 SV=1 - [K2C79_BOVIN]	57.6851	535	K2C79_BOVI	KRT79	1		1	8	4	0		1	2	2	0		1	4	3	0		1	5	3	0		1	24	6	0		1	15	7	0			0.0168224	0.00934579	0.046729	0.00560748	0.011215	0.0299065			0.000600205	0.000275577	0.00227505
P05786	Keratin, type II cytoskeletal 8 OS=Bos taurus GN=KRT8 PE=2 SV=3 - [K2C8_BOVIN]	53.5942	478	K2C8_BOVI	KRT8	1		1	48	21	10		1	40	19	9		1	22	17	11		1	32	22	13		1	22	17	6		1	25	19	7			0.10251	0.0481172	0.0481172	0.0857741	0.0690377	0.0543933			0.00365746	0.00141882	0.00234263
A0JND2	Keratin, type II cytoskeletal 80 OS=Bos taurus GN=KRT80 PE=2 SV=1 - [K2C80_BOVIN]	47.408	422	K2C80_BOVI	KRT80	1		0	0	0	0		0	0	0	0		0	0	0	0		0	0	0	0		0	0	0	0		1	4	2	0			0.00236967	0.00236967	0.00236967	0.00236967	0.00236967	0.0118483			8.45471e-05	6.98738e-05	0.00011537
Q99M73	Keratin, type II cuticular Hb4 OS=Mus musculus GN=Krt84 PE=2 SV=2 - [KRT84_MOUSE]	64.9426	603	KRT84_MOUS	Krt84	1		1	2	2	0		0	0	0	0		0	0	0	0		0	0	0	0		1	20	3	0		1	10	5	0			0.00497512	0.00165837	0.0348259	0.00165837	0.00165837	0.0182421			0.000177507	4.89001e-05	0.00169553
Q3B7M5	LIM and SH3 domain protein 1 OS=Bos taurus GN=LASP1 PE=2 SV=1 - [LASP1_BOVIN]	29.6581	260	LASP1_BOVI	LASP1	1		0	0	0	0		0	0	0	0		1	3	3	1		0	0	0	0		0	0	0	0		0	0	0	0			0.00384615	0.0153846	0.00384615	0.00384615	0.00384615	0.00384615			0.000137226	0.000453642	0.000187254
P19858	L-lactate dehydrogenase A chain OS=Bos taurus GN=LDHA PE=2 SV=2 - [LDHA_BOVIN]	36.5743	332	LDHA_BOVI	LDHA	1		0	0	0	0		0	0	0	0		1	2	2	1		0	0	0	0		1	6	6	4		1	3	2	2			0.00301205	0.00903614	0.0210843	0.00301205	0.00301205	0.0120482			0.000107466	0.000266446	0.00102651
Q9ERG0	LIM domain and actin-binding protein 1 OS=Mus musculus GN=Lima1 PE=1 SV=3 - [LIMA1_MOUSE]	84.0081	753	LIMA1_MOUS	Lima1	1		1	5	2	2		0	0	0	0		1	7	4	4		0	0	0	0		1	8	5	5		1	7	5	5			0.00796813	0.0106242	0.0119522	0.00132802	0.00132802	0.0106242			0.000284294	0.000313272	0.000581905
Q3UH68	LIM and calponin homology domains-containing protein 1 OS=Mus musculus GN=Limch1 PE=1 SV=2 - [LIMC1_MOUSE]	118.123	1057	LIMC1_MOUS	Limch1	1		1	8	8	8		1	7	7	7		1	11	10	10		1	9	9	9		1	3	3	3		0	0	0	0			0.00851466	0.0113529	0.0037843	0.00756859	0.00946074	0.000946074			0.000303794	0.00033476	0.000184242
Q32LM6	Protein lin-7 homolog A OS=Bos taurus GN=LIN7A PE=2 SV=1 - [LIN7A_BOVIN]	25.9806	233	LIN7A_BOVI	LIN7A	1		1	8	4	0		1	6	3	0		1	9	5	0		1	15	5	0		1	3	2	0		1	3	3	0			0.0386266	0.0429185	0.0171674	0.0300429	0.0686695	0.0171674			0.00137815	0.00126553	0.000835812
O88951	Protein lin-7 homolog B OS=Mus musculus GN=Lin7b PE=1 SV=2 - [LIN7B_MOUSE]	22.9	207	LIN7B_MOUS	Lin7b	1		0	0	0	0		0	0	0	0		1	5	3	0		1	6	2	0		0	0	0	0		0	0	0	0			0.00483092	0.0289855	0.00483092	0.00483092	0.0338164	0.00483092			0.000172362	0.000854688	0.000235198
Q0P5F3	Protein lin-7 homolog C OS=Bos taurus GN=LIN7C PE=2 SV=1 - [LIN7C_BOVIN]	21.8205	197	LIN7C_BOVI	LIN7C	1		1	18	5	3		1	17	6	4		1	14	8	3		1	26	7	4		1	5	4	2		1	3	3	1			0.0964467	0.0761421	0.0304569	0.0913706	0.137056	0.0203046			0.00344111	0.00224518	0.00148282
P48678	Prelamin-A/C OS=Mus musculus GN=Lmna PE=1 SV=2 - [LMNA_MOUSE]	74.1927	665	LMNA_MOUS	Lmna	1		1	2	2	2		0	0	0	0		0	0	0	0		0	0	0	0		0	0	0	0		0	0	0	0			0.00451128	0.00150376	0.00150376	0.00150376	0.00150376	0.00150376			0.000160957	4.4341e-05	7.32121e-05
P14733	Lamin-B1 OS=Mus musculus GN=Lmnb1 PE=1 SV=3 - [LMNB1_MOUSE]	66.7448	588	LMNB1_MOUS	Lmnb1	1		1	11	9	8		1	3	3	3		1	13	12	11		1	12	11	10		0	0	0	0		0	0	0	0			0.0204082	0.0238095	0.00170068	0.00680272	0.0221088	0.00170068			0.00072814	0.000702065	8.27994e-05
P21619	Lamin-B2 OS=Mus musculus GN=Lmnb2 PE=1 SV=2 - [LMNB2_MOUSE]	67.2773	596	LMNB2_MOUS	Lmnb2	1		1	5	4	3		0	0	0	0		1	3	3	2		1	2	2	1		0	0	0	0		0	0	0	0			0.0100671	0.00671141	0.00167785	0.00167785	0.00503356	0.00167785			0.000359183	0.000197898	8.1688e-05
O97827	Latrophilin-3 OS=Bos taurus GN=LPHN3 PE=2 SV=1 - [LPHN3_BOVIN]	175.94	1580	LPHN3_BOVI	LPHN3	1		0	0	0	0		0	0	0	0		1	2	2	0		1	2	2	0		0	0	0	0		0	0	0	0			0.000632911	0.00189873	0.000632911	0.000632911	0.00189873	0.000632911			2.25816e-05	5.59875e-05	3.08139e-05
Q3UZ39	Leucine-rich repeat flightless-interacting protein 1 OS=Mus musculus GN=Lrrfip1 PE=1 SV=2 - [LRRF1_MOUSE]	79.2012	729	LRRF1_MOUS	Lrrfip1	1		1	2	2	1		1	2	2	1		1	3	3	2		1	2	2	1		0	0	0	0		0	0	0	0			0.00411523	0.00548697	0.00137174	0.00411523	0.00411523	0.00137174			0.000146827	0.000161793	6.67847e-05
Q2T9W6	Leucine-rich repeat flightless-interacting protein 2 OS=Bos taurus GN=LRRFIP2 PE=2 SV=1 - [LRRF2_BOVIN]	45.4662	400	LRRF2_BOVI	LRRFIP2	1		1	31	15	8		1	29	15	8		1	23	15	9		1	33	17	9		1	12	9	6		1	11	7	5			0.08	0.06	0.0325	0.075	0.085	0.03			0.00285431	0.0017692	0.0015823
Q3MHF8	Protein LSM14 homolog A OS=Bos taurus GN=LSM14A PE=2 SV=1 - [LS14A_BOVIN]	50.6053	463	LS14A_BOVI	LSM14A	1		0	0	0	0		0	0	0	0		1	7	5	2		0	0	0	0		0	0	0	0		0	0	0	0			0.00215983	0.0172786	0.00215983	0.00215983	0.00215983	0.00215983			7.70602e-05	0.00050949	0.000105153
Q7TNC4	Putative RNA-binding protein Luc7-like 2 OS=Mus musculus GN=Luc7l2 PE=1 SV=1 - [LC7L2_MOUSE]	46.5547	392	LC7L2_MOUS	Luc7l2	1		0	0	0	0		0	0	0	0		0	0	0	0		0	0	0	0		1	2	2	2		1	3	3	3			0.00255102	0.00255102	0.00765306	0.00255102	0.00255102	0.0102041			9.10175e-05	7.52213e-05	0.000372597
A2AHG0	Leucine zipper putative tumor suppressor 3 OS=Mus musculus GN=Lzts3 PE=2 SV=1 - [LZTS3_MOUSE]	74.9397	700	LZTS3_MOUS	Lzts3	1		0	0	0	0		0	0	0	0		1	3	3	3		0	0	0	0		0	0	0	0		0	0	0	0			0.00142857	0.00571429	0.00142857	0.00142857	0.00142857	0.00142857			5.09698e-05	0.000168496	6.95515e-05
Q9QXZ0	Microtubule-actin cross-linking factor 1 OS=Mus musculus GN=Macf1 PE=1 SV=2 - [MACF1_MOUSE]	831.362	7354	MACF1_MOUS	Macf1	1		0	0	0	0		0	0	0	0		1	2	2	1		1	2	2	2		1	2	2	0		1	2	2	1			0.00013598	0.000407941	0.000407941	0.00013598	0.000407941	0.000407941			4.85163e-06	1.20289e-05	1.9861e-05
Q9QYR6	Microtubule-associated protein 1A OS=Mus musculus GN=Map1a PE=1 SV=2 - [MAP1A_MOUSE]	299.957	2776	MAP1A_MOUS	Map1a	1		1	6	2	1		0	0	0	0		1	11	8	7		1	4	2	1		0	0	0	0		0	0	0	0			0.00252161	0.00432277	0.000360231	0.000360231	0.00180115	0.000360231			8.99683e-05	0.000127464	1.75382e-05
P14873	Microtubule-associated protein 1B OS=Mus musculus GN=Map1b PE=1 SV=2 - [MAP1B_MOUSE]	270.089	2464	MAP1B_MOUS	Map1b	1		1	12	7	6		1	6	3	3		1	12	8	7		1	6	5	4		0	0	0	0		0	0	0	0			0.00527597	0.00527597	0.000405844	0.00284091	0.00284091	0.000405844			0.000188241	0.000155571	1.97589e-05
P20357	Microtubule-associated protein 2 OS=Mus musculus GN=Map2 PE=1 SV=2 - [MTAP2_MOUSE]	199.01	1828	MTAP2_MOUS	Map2	1		1	10	6	6		1	12	7	7		1	6	5	5		1	8	6	6		1	9	8	8		1	10	7	7			0.00601751	0.00382932	0.00547046	0.0071116	0.00492341	0.00601751			0.000214698	0.000112914	0.000266335
P36225	Microtubule-associated protein 4 OS=Bos taurus GN=MAP4 PE=1 SV=1 - [MAP4_BOVIN]	111.846	1072	MAP4_BOVI	MAP4	1		1	15	12	11		1	9	8	7		1	9	7	6		1	13	9	8		1	14	7	5		1	11	6	6			0.0149254	0.00932836	0.0139925	0.00932836	0.0130597	0.011194			0.00053252	0.000275063	0.000681241
Q7TSJ2	Microtubule-associated protein 6 OS=Mus musculus GN=Map6 PE=1 SV=2 - [MAP6_MOUSE]	96.3906	906	MAP6_MOUS	Map6	1		1	4	4	4		1	3	2	2		1	5	5	5		1	3	3	3		1	6	3	3		1	5	3	3			0.00551876	0.00662252	0.00772627	0.00441501	0.00441501	0.00662252			0.000196903	0.000195276	0.000376161
O88735	Ensconsin OS=Mus musculus GN=Map7 PE=1 SV=1 - [MAP7_MOUSE]	81.9724	730	MAP7_MOUS	Map7	1		0	0	0	0		0	0	0	0		0	0	0	0		0	0	0	0		1	2	2	2		1	3	2	2			0.00136986	0.00136986	0.00410959	0.00136986	0.00136986	0.00547945			4.88752e-05	4.03928e-05	0.00020008
A2AJI0	MAP7 domain-containing protein 1 OS=Mus musculus GN=Map7d1 PE=1 SV=1 - [MA7D1_MOUSE]	93.2196	846	MA7D1_MOUS	Map7d1	1		0	0	0	0		0	0	0	0		0	0	0	0		0	0	0	0		1	3	3	3		0	0	0	0			0.00118203	0.00118203	0.00472813	0.00118203	0.00118203	0.00118203			4.21736e-05	3.48543e-05	0.000230194
Q3SZP2	Microtubule-associated protein RP/EB family member 2 OS=Bos taurus GN=MAPRE2 PE=2 SV=1 - [MARE2_BOVIN]	36.9652	326	MARE2_BOVI	MAPRE2	1		0	0	0	0		0	0	0	0		1	7	5	0		1	6	4	0		1	2	2	0		0	0	0	0			0.00306748	0.0245399	0.00920245	0.00306748	0.0214724	0.00306748			0.000109444	0.000723601	0.000448031
Q6PER3	Microtubule-associated protein RP/EB family member 3 OS=Mus musculus GN=Mapre3 PE=1 SV=1 - [MARE3_MOUSE]	31.946	281	MARE3_MOUS	Mapre3	1		0	0	0	0		0	0	0	0		0	0	0	0		1	2	2	1		1	10	9	8		1	5	4	4			0.00355872	0.00355872	0.0391459	0.00355872	0.0106762	0.0213523			0.000126971	0.000104935	0.00190586
P12624	Myristoylated alanine-rich C-kinase substrate OS=Bos taurus GN=MARCKS PE=1 SV=6 - [MARCS_BOVIN]	31.6459	333	MARCS_BOVI	MARCKS	1		1	4	3	3		0	0	0	0		0	0	0	0		0	0	0	0		0	0	0	0		0	0	0	0			0.015015	0.003003	0.003003	0.003003	0.003003	0.003003			0.000535719	8.85487e-05	0.000146204
Q8K310	Matrin-3 OS=Mus musculus GN=Matr3 PE=1 SV=1 - [MATR3_MOUSE]	94.5718	846	MATR3_MOUS	Matr3	1		0	0	0	0		0	0	0	0		1	10	8	8		0	0	0	0		1	2	2	2		1	2	2	2			0.00118203	0.0130024	0.0035461	0.00118203	0.00118203	0.0035461			4.21736e-05	0.000383397	0.000172645
Q3T145	Malate dehydrogenase, cytoplasmic OS=Bos taurus GN=MDH1 PE=2 SV=3 - [MDHC_BOVIN]	36.415	334	MDHC_BOVI	MDH1	1		1	2	2	0		0	0	0	0		0	0	0	0		0	0	0	0		0	0	0	0		0	0	0	0			0.00898204	0.00299401	0.00299401	0.00299401	0.00299401	0.00299401			0.000320469	8.82836e-05	0.000145767
Q32LG3	Malate dehydrogenase, mitochondrial OS=Bos taurus GN=MDH2 PE=1 SV=1 - [MDHM_BOVIN]	35.6458	338	MDHM_BOVI	MDH2	1		0	0	0	0		0	0	0	0		0	0	0	0		0	0	0	0		1	3	3	0		0	0	0	0			0.00295858	0.00295858	0.0118343	0.00295858	0.00295858	0.00295858			0.000105559	8.72389e-05	0.000576166
Q9Z2D6	Methyl-CpG-binding protein 2 OS=Mus musculus GN=Mecp2 PE=1 SV=1 - [MECP2_MOUSE]	52.2755	484	MECP2_MOUS	Mecp2	1		0	0	0	0		0	0	0	0		1	4	3	3		1	5	4	4		0	0	0	0		0	0	0	0			0.00206612	0.0103306	0.00206612	0.00206612	0.0123967	0.00206612			7.37167e-05	0.000304615	0.000100591
Q2HJM9	Mesoderm-specific transcript homolog protein OS=Bos taurus GN=MEST PE=2 SV=2 - [MEST_BOVIN]	38.6994	335	MEST_BOVI	MEST	1		0	0	0	0		0	0	0	0		0	0	0	0		0	0	0	0		1	4	3	1		1	2	2	0			0.00298507	0.00298507	0.0149254	0.00298507	0.00298507	0.00895522			0.000106504	8.80201e-05	0.000726657
Q5EA98	Microfibrillar-associated protein 1 OS=Bos taurus GN=MFAP1 PE=2 SV=1 - [MFAP1_BOVIN]	51.9457	439	MFAP1_BOVI	MFAP1	1		1	2	2	0		0	0	0	0		1	2	2	0		1	2	2	0		0	0	0	0		0	0	0	0			0.00683371	0.00683371	0.0022779	0.0022779	0.00683371	0.0022779			0.000243819	0.000201504	0.000110902
Q99KX1	Myeloid leukemia factor 2 OS=Mus musculus GN=Mlf2 PE=1 SV=1 - [MLF2_MOUSE]	28.0372	247	MLF2_MOUS	Mlf2	1		1	3	3	3		1	3	3	3		1	4	3	3		1	3	2	2		1	3	3	3		0	0	0	0			0.0161943	0.0202429	0.0161943	0.0161943	0.0161943	0.00404858			0.000577795	0.000596897	0.000788438
Q0VCT1	Protein AF1q OS=Bos taurus GN=MLLT11 PE=3 SV=1 - [AF1Q_BOVIN]	10.0689	90	AF1Q_BOVI	MLLT11	1		0	0	0	0		1	2	2	2		1	2	2	2		0	0	0	0		0	0	0	0		0	0	0	0			0.0111111	0.0333333	0.0111111	0.0333333	0.0111111	0.0111111			0.000396432	0.000982891	0.000540956
Q9QZQ1	Afadin OS=Mus musculus GN=Mllt4 PE=1 SV=3 - [AFAD_MOUSE]	206.371	1820	AFAD_MOUS	Mllt4	1		0	0	0	0		0	0	0	0		1	3	3	3		1	3	3	3		0	0	0	0		0	0	0	0			0.000549451	0.0021978	0.000549451	0.000549451	0.0021978	0.000549451			1.96038e-05	6.4806e-05	2.67506e-05
Q17QN6	55 kDa erythrocyte membrane protein OS=Bos taurus GN=MPP1 PE=1 SV=1 - [EM55_BOVIN]	52.1515	466	EM55_BOVI	MPP1	1		0	0	0	0		0	0	0	0		1	3	3	3		0	0	0	0		0	0	0	0		0	0	0	0			0.00214592	0.00858369	0.00214592	0.00214592	0.00214592	0.00214592			7.65641e-05	0.000253105	0.000104476
Q6P7F1	MAGUK p55 subfamily member 4 OS=Mus musculus GN=Mpp4 PE=1 SV=1 - [MPP4_MOUSE]	71.955	635	MPP4_MOUS	Mpp4	1		0	0	0	0		0	0	0	0		0	0	0	0		0	0	0	0		1	2	2	2		0	0	0	0			0.0015748	0.0015748	0.00472441	0.0015748	0.0015748	0.0015748			5.61872e-05	4.64358e-05	0.000230013
P97434	Myosin phosphatase Rho-interacting protein OS=Mus musculus GN=Mprip PE=1 SV=2 - [MPRIP_MOUSE]	116.337	1024	MPRIP_MOUS	Mprip	1		1	2	2	2		0	0	0	0		1	7	6	6		1	2	2	2		1	9	8	8		1	7	7	7			0.00292969	0.0078125	0.00976562	0.000976562	0.00292969	0.0078125			0.000104528	0.000230365	0.000475449
Q2YDI0	39S ribosomal protein L11, mitochondrial OS=Bos taurus GN=MRPL11 PE=1 SV=2 - [RM11_BOVIN]	20.7674	192	RM11_BOVI	MRPL11	1		0	0	0	0		0	0	0	0		0	0	0	0		0	0	0	0		1	4	3	1		0	0	0	0			0.00520833	0.00520833	0.0260417	0.00520833	0.00520833	0.00520833			0.000185827	0.000153577	0.00126787
Q7YR75	39S ribosomal protein L12, mitochondrial OS=Bos taurus GN=MRPL12 PE=1 SV=1 - [RM12_BOVIN]	21.3867	198	RM12_BOVI	MRPL12	1		1	2	2	0		1	2	2	0		0	0	0	0		0	0	0	0		0	0	0	0		0	0	0	0			0.0151515	0.00505051	0.00505051	0.0151515	0.00505051	0.00505051			0.000540589	0.000148923	0.000245889
Q1JQ99	39S ribosomal protein L14, mitochondrial OS=Bos taurus GN=MRPL14 PE=2 SV=1 - [RM14_BOVIN]	15.9054	145	RM14_BOVI	MRPL14	1		0	0	0	0		0	0	0	0		1	2	2	2		1	3	3	1		0	0	0	0		0	0	0	0			0.00689655	0.0206897	0.00689655	0.00689655	0.0275862	0.00689655			0.000246061	0.00061007	0.000335766
Q3SZ47	39S ribosomal protein L33, mitochondrial OS=Bos taurus GN=MRPL33 PE=1 SV=1 - [RM33_BOVIN]	7.48524	65	RM33_BOVI	MRPL33	1		0	0	0	0		0	0	0	0		0	0	0	0		0	0	0	0		1	2	2	2		0	0	0	0			0.0153846	0.0153846	0.0461538	0.0153846	0.0153846	0.0153846			0.000548906	0.000453642	0.00224705
Q61474	RNA-binding protein Musashi homolog 1 OS=Mus musculus GN=Msi1 PE=1 SV=1 - [MSI1H_MOUSE]	39.0942	362	MSI1H_MOUS	Msi1	1		0	0	0	0		0	0	0	0		1	3	3	2		0	0	0	0		0	0	0	0		0	0	0	0			0.00276243	0.0110497	0.00276243	0.00276243	0.00276243	0.00276243			9.85604e-05	0.00032582	0.000134492
Q920Q6	RNA-binding protein Musashi homolog 2 OS=Mus musculus GN=Msi2 PE=1 SV=1 - [MSI2H_MOUSE]	36.915	346	MSI2H_MOUS	Msi2	1		0	0	0	0		0	0	0	0		1	3	3	2		1	2	2	2		0	0	0	0		0	0	0	0			0.00289017	0.0115607	0.00289017	0.00289017	0.00867052	0.00289017			0.000103118	0.000340887	0.000140711
Q3ZBW7	Mitochondrial fission regulator 1-like OS=Bos taurus GN=MTFR1L PE=2 SV=1 - [MFR1L_BOVIN]	31.6921	289	MFR1L_BOVI	MTFR1L	1		0	0	0	0		0	0	0	0		1	10	7	2		0	0	0	0		0	0	0	0		0	0	0	0			0.00346021	0.0380623	0.00346021	0.00346021	0.00346021	0.00346021			0.000123456	0.00112233	0.000168464
Q3SYU9	Major vault protein OS=Bos taurus GN=MVP PE=2 SV=1 - [MVP_BOVIN]	98.863	890	MVP_BOVI	MVP	1		0	0	0	0		0	0	0	0		1	8	8	8		1	6	6	6		0	0	0	0		1	4	4	4			0.0011236	0.0101124	0.0011236	0.0011236	0.00786517	0.00561798			4.00886e-05	0.00029818	5.47034e-05
Q27991	Myosin-10 OS=Bos taurus GN=MYH10 PE=2 SV=2 - [MYH10_BOVIN]	228.958	1976	MYH10_BOVI	MYH10	1		1	118	55	10		1	102	56	8		1	130	81	14		1	63	47	5		1	197	113	12		1	216	127	18			0.0602227	0.0662955	0.100202	0.0521255	0.0323887	0.109818			0.00214868	0.00195484	0.00487846
O08638	Myosin-11 OS=Mus musculus GN=Myh11 PE=1 SV=1 - [MYH11_MOUSE]	226.888	1972	MYH11_MOUS	Myh11	1		1	19	11	4		1	21	11	4		1	18	14	5		1	14	11	3		1	32	18	0		1	35	22	0			0.010142	0.00963489	0.0167343	0.0111562	0.00760649	0.0182556			0.000361855	0.000284101	0.000814726
Q6URW6	Myosin-14 OS=Mus musculus GN=Myh14 PE=1 SV=1 - [MYH14_MOUSE]	228.446	2000	MYH14_MOUS	Myh14	1		1	41	22	17		1	49	18	14		1	46	35	28		1	30	24	20		1	80	53	41		1	88	54	40			0.021	0.0235	0.0405	0.025	0.0155	0.0445			0.000749256	0.000692938	0.00197178
Q8VDD5	Myosin-9 OS=Mus musculus GN=Myh9 PE=1 SV=4 - [MYH9_MOUSE]	226.232	1960	MYH9_MOUS	Myh9	1		1	76	36	25		1	71	33	21		1	100	57	41		1	51	37	25		1	166	85	58		1	189	93	62			0.0392857	0.0515306	0.0852041	0.0367347	0.0265306	0.0969388			0.00140167	0.00151947	0.00414825
A0JNJ5	Myosin light chain 1/3, skeletal muscle isoform OS=Bos taurus GN=MYL1 PE=2 SV=1 - [MYL1_BOVIN]	20.9185	192	MYL1_BOVI	MYL1	1		1	29	3	0		1	35	3	0		1	8	2	0		1	20	2	0		1	4	2	0		0	0	0	0			0.15625	0.046875	0.0260417	0.1875	0.109375	0.00520833			0.00557482	0.00138219	0.00126787
A4IF97	Myosin regulatory light chain 12B OS=Bos taurus GN=MYL12B PE=2 SV=1 - [ML12B_BOVIN]	19.6795	171	ML12B_BOVI	MYL12B	1		1	142	10	1		1	148	10	1		1	118	11	1		1	97	12	1		1	37	11	1		1	32	10	0			0.836257	0.695906	0.222222	0.871345	0.573099	0.192982			0.0298367	0.02052	0.0108191
P85100	Myosin light chain 3 OS=Bos taurus GN=MYL3 PE=1 SV=1 - [MYL3_BOVIN]	21.9249	199	MYL3_BOVI	MYL3	1		1	29	3	0		1	35	3	0		1	8	2	0		1	20	2	0		1	4	2	0		0	0	0	0			0.150754	0.0452261	0.0251256	0.180905	0.105528	0.00502513			0.00537872	0.00133357	0.00122327
P09541	Myosin light chain 4 OS=Mus musculus GN=Myl4 PE=2 SV=3 - [MYL4_MOUSE]	21.1456	193	MYL4_MOUS	Myl4	1		1	8	6	5		1	10	5	4		1	6	5	5		1	8	7	7		1	2	2	2		0	0	0	0			0.0466321	0.0362694	0.015544	0.0569948	0.0466321	0.00518135			0.00166378	0.00106947	0.000756778
P60661	Myosin light polypeptide 6 OS=Bos taurus GN=MYL6 PE=2 SV=2 - [MYL6_BOVIN]	16.9191	151	MYL6_BOVI	MYL6	1		1	165	11	8		1	186	10	7		1	93	10	7		1	98	11	8		1	30	10	7		1	23	8	7			1.09934	0.622517	0.205298	1.23841	0.655629	0.15894			0.0392231	0.018356	0.00999514
Q8CI43	Myosin light chain 6B OS=Mus musculus GN=Myl6b PE=2 SV=1 - [MYL6B_MOUSE]	22.7347	207	MYL6B_MOUS	Myl6b	1		1	10	2	1		1	17	2	1		1	4	2	1		1	10	4	3		1	3	2	1		1	3	2	1			0.0531401	0.0241546	0.0193237	0.0869565	0.0531401	0.0193237			0.00189598	0.00071224	0.000940793
Q5E9E2	Myosin regulatory light polypeptide 9 OS=Bos taurus GN=MYL9 PE=2 SV=3 - [MYL9_BOVIN]	19.8525	172	MYL9_BOVI	MYL9	1		1	141	10	0		1	150	10	0		1	118	11	0		1	99	12	0		1	43	11	0		1	32	10	0			0.825581	0.69186	0.255814	0.877907	0.581395	0.19186			0.0294558	0.0204007	0.0124546
Q9JMH9	Unconventional myosin-XVIIIa OS=Mus musculus GN=Myo18a PE=1 SV=2 - [MY18A_MOUSE]	232.611	2050	MY18A_MOUS	Myo18a	1		1	4	4	4		1	2	2	2		0	0	0	0		0	0	0	0		0	0	0	0		1	3	3	3			0.00243902	0.000487805	0.000487805	0.00146341	0.000487805	0.00195122			8.70216e-05	1.43838e-05	2.37493e-05
P10568	Unconventional myosin-Ia OS=Bos taurus GN=MYO1A PE=2 SV=1 - [MYO1A_BOVIN]	118.794	1043	MYO1A_BOVI	MYO1A	1		0	0	0	0		0	0	0	0		0	0	0	0		0	0	0	0		1	3	2	0		1	3	2	0			0.000958773	0.000958773	0.00383509	0.000958773	0.000958773	0.00383509			3.42079e-05	2.82711e-05	0.000186715
P46735	Unconventional myosin-Ib OS=Mus musculus GN=Myo1b PE=2 SV=3 - [MYO1B_MOUSE]	128.483	1107	MYO1B_MOUS	Myo1b	1		0	0	0	0		0	0	0	0		1	4	4	2		1	3	3	3		1	10	9	6		1	13	11	8			0.000903342	0.00451671	0.00993677	0.000903342	0.00361337	0.0126468			3.22302e-05	0.000133183	0.000483782
Q27966	Unconventional myosin-Ic OS=Bos taurus GN=MYO1C PE=1 SV=3 - [MYO1C_BOVIN]	121.86	1063	MYO1C_BOVI	MYO1C	1		0	0	0	0		0	0	0	0		1	10	10	6		1	9	9	3		1	20	18	7		1	20	18	8			0.000940734	0.0103481	0.0197554	0.000940734	0.00940734	0.0197554			3.35643e-05	0.000305131	0.000961812
Q99104	Unconventional myosin-Va OS=Mus musculus GN=Myo5a PE=1 SV=2 - [MYO5A_MOUSE]	215.402	1853	MYO5A_MOUS	Myo5a	1		1	4	3	3		1	12	12	11		1	34	29	26		1	28	25	24		1	112	68	63		1	102	65	60			0.00269833	0.0188883	0.0609822	0.00701565	0.0156503	0.0555855			9.62733e-05	0.000556954	0.00296898
P21271	Unconventional myosin-Vb OS=Mus musculus GN=Myo5b PE=2 SV=2 - [MYO5B_MOUSE]	210.438	1818	MYO5B_MOUS	Myo5b	1		0	0	0	0		0	0	0	0		1	2	2	0		0	0	0	0		1	9	6	2		1	13	12	7			0.000550055	0.00165017	0.00550055	0.000550055	0.000550055	0.00770077			1.96253e-05	4.8658e-05	0.0002678
Q64331	Unconventional myosin-VI OS=Mus musculus GN=Myo6 PE=1 SV=1 - [MYO6_MOUSE]	146.317	1265	MYO6_MOUS	Myo6	1		1	16	13	13		1	12	11	11		1	26	20	20		1	22	16	16		1	62	35	35		1	69	42	41			0.0134387	0.0213439	0.0498024	0.0102767	0.0181818	0.055336			0.000479479	0.000629361	0.00242468
P70670	Nascent polypeptide-associated complex subunit alpha, muscle-specific form OS=Mus musculus GN=Naca PE=1 SV=2 - [NACAM_MOUSE]	220.364	2187	NACAM_MOUS	Naca	1		0	0	0	0		0	0	0	0		1	2	2	0		1	2	2	0		0	0	0	0		0	0	0	0			0.000457247	0.00137174	0.000457247	0.000457247	0.00137174	0.000457247			1.63141e-05	4.04482e-05	2.22616e-05
Q5E9A1	Nascent polypeptide-associated complex subunit alpha OS=Bos taurus GN=NACA PE=1 SV=1 - [NACA_BOVIN]	23.3557	215	NACA_BOVI	NACA	1		0	0	0	0		0	0	0	0		1	2	2	0		1	2	2	0		0	0	0	0		0	0	0	0			0.00465116	0.0139535	0.00465116	0.00465116	0.0139535	0.00465116			0.000165948	0.000411443	0.000226447
A6H767	Nucleosome assembly protein 1-like 1 OS=Bos taurus GN=NAP1L1 PE=2 SV=1 - [NP1L1_BOVIN]	45.3479	391	NP1L1_BOVI	NAP1L1	1		1	11	5	1		1	11	5	1		1	10	7	1		1	9	6	1		1	3	3	1		1	4	4	1			0.0306905	0.028133	0.0102302	0.0306905	0.0255754	0.0127877			0.001095	0.00082955	0.000498067
Q2TA40	Nucleosome assembly protein 1-like 4 OS=Bos taurus GN=NAP1L4 PE=2 SV=1 - [NP1L4_BOVIN]	43.9584	386	NP1L4_BOVI	NAP1L4	1		1	12	5	1		1	6	3	0		1	10	7	1		1	6	5	1		1	3	3	2		0	0	0	0			0.0336788	0.0284974	0.0103627	0.0181347	0.0181347	0.00259067			0.00120162	0.000840296	0.000504518
P81125	Alpha-soluble NSF attachment protein OS=Bos taurus GN=NAPA PE=1 SV=1 - [SNAA_BOVIN]	33.2033	295	SNAA_BOVI	NAPA	1		0	0	0	0		0	0	0	0		0	0	0	0		1	2	2	0		0	0	0	0		0	0	0	0			0.00338983	0.00338983	0.00338983	0.00338983	0.0101695	0.00338983			0.000120945	9.9955e-05	0.000165037
P09405	Nucleolin OS=Mus musculus GN=Ncl PE=1 SV=2 - [NUCL_MOUSE]	76.6768	707	NUCL_MOUS	Ncl	1		1	12	7	7		1	2	2	2		1	8	7	7		1	5	5	5		0	0	0	0		0	0	0	0			0.0183876	0.0127298	0.00141443	0.00424328	0.00848656	0.00141443			0.000656047	0.000375362	6.88628e-05
Q9CZA6	Nuclear distribution protein nudE homolog 1 OS=Mus musculus GN=Nde1 PE=1 SV=1 - [NDE1_MOUSE]	38.4993	344	NDE1_MOUS	Nde1	1		0	0	0	0		1	2	2	0		0	0	0	0		0	0	0	0		0	0	0	0		0	0	0	0			0.00290698	0.00290698	0.00290698	0.00872093	0.00290698	0.00290698			0.000103718	8.57172e-05	0.000141529
P34942	NADH dehydrogenase [ubiquinone] 1 alpha subcomplex subunit 10, mitochondrial OS=Bos taurus GN=NDUFA10 PE=1 SV=1 - [NDUAA_BOVIN]	39.2391	343	NDUAA_BOVI	NDUFA10	1		0	0	0	0		0	0	0	0		0	0	0	0		0	0	0	0		1	2	2	2		1	2	2	2			0.00291545	0.00291545	0.00874636	0.00291545	0.00291545	0.00874636			0.00010402	8.59672e-05	0.000425825
O97725	NADH dehydrogenase [ubiquinone] 1 alpha subcomplex subunit 12 OS=Bos taurus GN=NDUFA12 PE=1 SV=1 - [NDUAC_BOVIN]	17.0786	145	NDUAC_BOVI	NDUFA12	1		0	0	0	0		0	0	0	0		1	2	2	2		0	0	0	0		0	0	0	0		0	0	0	0			0.00689655	0.0206897	0.00689655	0.00689655	0.00689655	0.00689655			0.000246061	0.00061007	0.000335766
Q01321	NADH dehydrogenase [ubiquinone] 1 alpha subcomplex subunit 4 OS=Bos taurus GN=NDUFA4 PE=1 SV=1 - [NDUA4_BOVIN]	9.31888	82	NDUA4_BOVI	NDUFA4	1		1	3	2	0		0	0	0	0		1	3	2	0		1	3	2	0		1	4	3	1		1	4	3	0			0.0487805	0.0487805	0.0609756	0.0121951	0.0487805	0.0609756			0.00174043	0.00143838	0.00296866
Q02366	NADH dehydrogenase [ubiquinone] 1 alpha subcomplex subunit 6 OS=Bos taurus GN=NDUFA6 PE=1 SV=2 - [NDUA6_BOVIN]	15.044	128	NDUA6_BOVI	NDUFA6	1		0	0	0	0		0	0	0	0		1	3	3	3		1	2	2	2		1	4	4	3		1	4	4	4			0.0078125	0.03125	0.0390625	0.0078125	0.0234375	0.0390625			0.000278741	0.00092146	0.0019018
Q05752	NADH dehydrogenase [ubiquinone] 1 alpha subcomplex subunit 7 OS=Bos taurus GN=NDUFA7 PE=1 SV=2 - [NDUA7_BOVIN]	12.6686	113	NDUA7_BOVI	NDUFA7	1		0	0	0	0		0	0	0	0		1	3	2	1		1	2	2	2		0	0	0	0		0	0	0	0			0.00884956	0.0353982	0.00884956	0.00884956	0.0265487	0.00884956			0.000315742	0.00104378	0.00043085
P42029	NADH dehydrogenase [ubiquinone] 1 alpha subcomplex subunit 8 OS=Bos taurus GN=NDUFA8 PE=1 SV=2 - [NDUA8_BOVIN]	20.0781	172	NDUA8_BOVI	NDUFA8	1		0	0	0	0		0	0	0	0		1	7	5	5		1	8	3	3		1	8	6	4		1	8	6	4			0.00581395	0.0465116	0.0523256	0.00581395	0.0523256	0.0523256			0.000207435	0.00137148	0.00254752
P34943	NADH dehydrogenase [ubiquinone] 1 alpha subcomplex subunit 9, mitochondrial OS=Bos taurus GN=NDUFA9 PE=1 SV=1 - [NDUA9_BOVIN]	42.8217	380	NDUA9_BOVI	NDUFA9	1		0	0	0	0		0	0	0	0		0	0	0	0		0	0	0	0		0	0	0	0		1	4	4	4			0.00263158	0.00263158	0.00263158	0.00263158	0.00263158	0.0131579			9.38918e-05	7.75967e-05	0.000128121
P52505	Acyl carrier protein, mitochondrial OS=Bos taurus GN=NDUFAB1 PE=1 SV=2 - [ACPM_BOVIN]	17.3911	156	ACPM_BOVI	NDUFAB1	1		1	2	2	0		0	0	0	0		0	0	0	0		0	0	0	0		0	0	0	0		0	0	0	0			0.0192308	0.00641026	0.00641026	0.00641026	0.00641026	0.00641026			0.000686132	0.000189018	0.00031209
P48305	NADH dehydrogenase [ubiquinone] 1 beta subcomplex subunit 4 OS=Bos taurus GN=NDUFB4 PE=1 SV=2 - [NDUB4_BOVIN]	15.1749	129	NDUB4_BOVI	NDUFB4	1		0	0	0	0		0	0	0	0		1	2	2	2		0	0	0	0		0	0	0	0		1	3	3	3			0.00775194	0.0232558	0.00775194	0.00775194	0.00775194	0.0310078			0.00027658	0.000685738	0.000377411
P15690	NADH-ubiquinone oxidoreductase 75 kDa subunit, mitochondrial OS=Bos taurus GN=NDUFS1 PE=1 SV=1 - [NDUS1_BOVIN]	79.3914	727	NDUS1_BOVI	NDUFS1	1		0	0	0	0		0	0	0	0		1	2	2	2		1	3	3	1		1	3	3	1		0	0	0	0			0.00137552	0.00412655	0.00550206	0.00137552	0.00550206	0.00137552			4.90769e-05	0.000121678	0.000267874
P23709	NADH dehydrogenase [ubiquinone] iron-sulfur protein 3, mitochondrial OS=Bos taurus GN=NDUFS3 PE=1 SV=1 - [NDUS3_BOVIN]	30.2656	266	NDUS3_BOVI	NDUFS3	1		0	0	0	0		0	0	0	0		0	0	0	0		0	0	0	0		0	0	0	0		1	2	2	2			0.0037594	0.0037594	0.0037594	0.0037594	0.0037594	0.0112782			0.000134131	0.000110852	0.00018303
Q02375	NADH dehydrogenase [ubiquinone] iron-sulfur protein 4, mitochondrial OS=Bos taurus GN=NDUFS4 PE=1 SV=1 - [NDUS4_BOVIN]	19.7993	175	NDUS4_BOVI	NDUFS4	1		1	3	3	1		1	3	2	2		0	0	0	0		1	2	2	2		0	0	0	0		0	0	0	0			0.0228571	0.00571429	0.00571429	0.0228571	0.0171429	0.00571429			0.000815517	0.000168496	0.000278206
Q02379	NADH dehydrogenase [ubiquinone] iron-sulfur protein 5 OS=Bos taurus GN=NDUFS5 PE=1 SV=2 - [NDUS5_BOVIN]	12.6594	106	NDUS5_BOVI	NDUFS5	1		0	0	0	0		1	4	2	2		0	0	0	0		0	0	0	0		1	2	2	2		1	3	3	3			0.00943396	0.00943396	0.0283019	0.0471698	0.00943396	0.0377358			0.000336593	0.000278177	0.00137791
P23934	NADH dehydrogenase [ubiquinone] iron-sulfur protein 6, mitochondrial OS=Bos taurus GN=NDUFS6 PE=1 SV=2 - [NDUS6_BOVIN]	13.4048	124	NDUS6_BOVI	NDUFS6	1		1	5	3	3		0	0	0	0		1	3	2	2		1	4	2	2		1	2	2	2		0	0	0	0			0.0483871	0.0322581	0.0241935	0.00806452	0.0403226	0.00806452			0.0017264	0.000951185	0.00117789
Q9DC07	LIM zinc-binding domain-containing Nebulette OS=Mus musculus GN=Nebl PE=2 SV=1 - [LNEBL_MOUSE]	31.0931	270	LNEBL_MOUS	Nebl	1		1	4	4	4		0	0	0	0		1	2	2	2		1	2	2	2		0	0	0	0		0	0	0	0			0.0185185	0.0111111	0.0037037	0.0037037	0.0111111	0.0037037			0.00066072	0.00032763	0.000180319
P19246	Neurofilament heavy polypeptide OS=Mus musculus GN=Nefh PE=1 SV=3 - [NFH_MOUSE]	116.924	1090	NFH_MOUS	Nefh	1		1	20	10	8		1	11	7	5		1	17	8	7		1	17	8	6		1	14	9	6		1	13	8	5			0.0192661	0.0165138	0.0137615	0.0110092	0.0165138	0.012844			0.000687391	0.000486937	0.000669991
P02548	Neurofilament light polypeptide OS=Bos taurus GN=NEFL PE=1 SV=3 - [NFL_BOVIN]	62.6077	555	NFL_BOVI	NEFL	1		1	40	16	3		1	17	13	2		1	33	19	3		1	35	18	4		1	37	25	4		1	37	27	5			0.0738739	0.0612613	0.0684685	0.0324324	0.0648649	0.0684685			0.00263574	0.00180639	0.00333346
O77788	Neurofilament medium polypeptide OS=Bos taurus GN=NEFM PE=1 SV=3 - [NFM_BOVIN]	103.148	926	NFM_BOVI	NEFM	1		1	66	29	12		1	38	25	9		1	42	19	8		1	46	23	8		1	39	28	10		1	38	26	10			0.0723542	0.0464363	0.0431965	0.0421166	0.0507559	0.0421166			0.00258152	0.00136925	0.00210307
P10493	Nidogen-1 OS=Mus musculus GN=Nid1 PE=1 SV=2 - [NID1_MOUSE]	136.45	1245	NID1_MOUS	Nid1	1		0	0	0	0		0	0	0	0		0	0	0	0		1	2	2	1		0	0	0	0		0	0	0	0			0.000803213	0.000803213	0.000803213	0.000803213	0.00240964	0.000803213			2.86577e-05	2.36841e-05	3.91052e-05
O88322	Nidogen-2 OS=Mus musculus GN=Nid2 PE=1 SV=2 - [NID2_MOUSE]	153.816	1403	NID2_MOUS	Nid2	1		0	0	0	0		0	0	0	0		0	0	0	0		1	2	2	1		0	0	0	0		0	0	0	0			0.000712758	0.000712758	0.000712758	0.000712758	0.00213828	0.000712758			2.54304e-05	2.10169e-05	3.47014e-05
O55125	Protein NipSnap homolog 1 OS=Mus musculus GN=Nipsnap1 PE=1 SV=1 - [NIPS1_MOUSE]	33.342	284	NIPS1_MOUS	Nipsnap1	1		0	0	0	0		1	2	2	2		1	4	4	4		0	0	0	0		1	7	5	5		1	5	4	4			0.00352113	0.0176056	0.028169	0.0105634	0.00352113	0.0211268			0.00012563	0.000519133	0.00137144
Q99K48	Non-POU domain-containing octamer-binding protein OS=Mus musculus GN=Nono PE=1 SV=3 - [NONO_MOUSE]	54.5064	473	NONO_MOUS	Nono	1		1	2	2	2		0	0	0	0		1	6	6	6		1	6	6	6		0	0	0	0		0	0	0	0			0.00634249	0.0147992	0.00211416	0.00211416	0.0147992	0.00211416			0.000226293	0.000436379	0.00010293
Q5E996	Nucleolar protein 16 OS=Bos taurus GN=NOP16 PE=2 SV=1 - [NOP16_BOVIN]	21.126	178	NOP16_BOVI	NOP16	1		0	0	0	0		0	0	0	0		1	2	2	2		0	0	0	0		0	0	0	0		0	0	0	0			0.00561798	0.0168539	0.00561798	0.00561798	0.00561798	0.00561798			0.000200443	0.000496967	0.000273517
Q3T160	Nucleophosmin OS=Bos taurus GN=NPM1 PE=2 SV=1 - [NPM_BOVIN]	32.6829	294	NPM_BOVI	NPM1	1		1	11	5	2		1	8	4	1		1	37	5	2		1	21	5	2		1	2	2	0		1	2	2	0			0.0408163	0.129252	0.0102041	0.0306122	0.0748299	0.0102041			0.00145628	0.00381121	0.000496796
P46460	Vesicle-fusing ATPase OS=Mus musculus GN=Nsf PE=1 SV=2 - [NSF_MOUSE]	82.561	744	NSF_MOUS	Nsf	1		1	11	10	10		1	7	7	7		1	24	19	19		1	15	12	12		1	12	12	12		1	18	16	16			0.016129	0.0336022	0.0174731	0.0107527	0.0215054	0.0255376			0.000575466	0.000990818	0.000850697
Q1LZ78	Cancer-related nucleoside-triphosphatase homolog OS=Bos taurus GN=NTPCR PE=2 SV=1 - [NTPCR_BOVIN]	20.6692	190	NTPCR_BOVI	NTPCR	1		0	0	0	0		0	0	0	0		1	2	2	2		1	2	2	2		1	5	5	5		1	5	4	2			0.00526316	0.0157895	0.0315789	0.00526316	0.0157895	0.0315789			0.000187784	0.00046558	0.00153745
Q3ZCA2	Cleavage and polyadenylation specificity factor subunit 5 OS=Bos taurus GN=NUDT21 PE=2 SV=1 - [CPSF5_BOVIN]	26.2107	227	CPSF5_BOVI	NUDT21	1		0	0	0	0		0	0	0	0		0	0	0	0		0	0	0	0		1	11	7	0		1	16	8	0			0.00440529	0.00440529	0.0528634	0.00440529	0.00440529	0.0748899			0.000157176	0.000129898	0.00257371
Q3ZCF5	Ornithine aminotransferase, mitochondrial OS=Bos taurus GN=OAT PE=2 SV=1 - [OAT_BOVIN]	48.045	439	OAT_BOVI	OAT	1		0	0	0	0		0	0	0	0		0	0	0	0		0	0	0	0		1	2	2	2		1	3	3	3			0.0022779	0.0022779	0.00683371	0.0022779	0.0022779	0.00911162			8.12731e-05	6.7168e-05	0.000332706
Q9BGI7	Long-wave-sensitive opsin 1 OS=Bos taurus GN=OPN1LW PE=2 SV=1 - [OPSR_BOVIN]	40.5575	364	OPSR_BOVI	OPN1LW	1		0	0	0	0		0	0	0	0		0	0	0	0		0	0	0	0		1	2	2	2		1	2	2	2			0.00274725	0.00274725	0.00824176	0.00274725	0.00274725	0.00824176			9.80189e-05	8.10075e-05	0.000401258
P80205	Homeobox protein OTX1 OS=Mus musculus GN=Otx1 PE=2 SV=1 - [OTX1_MOUSE]	37.508	355	OTX1_MOUS	Otx1	1		0	0	0	0		0	0	0	0		0	0	0	0		0	0	0	0		0	0	0	0		1	2	2	0			0.0028169	0.0028169	0.0028169	0.0028169	0.0028169	0.0084507			0.000100504	8.30612e-05	0.000137144
P80206	Homeobox protein OTX2 OS=Mus musculus GN=Otx2 PE=1 SV=1 - [OTX2_MOUSE]	31.6024	289	OTX2_MOUS	Otx2	1		0	0	0	0		0	0	0	0		0	0	0	0		0	0	0	0		0	0	0	0		1	3	3	1			0.00346021	0.00346021	0.00346021	0.00346021	0.00346021	0.0138408			0.000123456	0.00010203	0.000168464
P61286	Polyadenylate-binding protein 1 OS=Bos taurus GN=PABPC1 PE=2 SV=1 - [PABP1_BOVIN]	70.6259	636	PABP1_BOVI	PABPC1	1		0	0	0	0		0	0	0	0		1	3	3	0		1	5	4	0		0	0	0	0		0	0	0	0			0.00157233	0.00628931	0.00157233	0.00157233	0.00943396	0.00157233			5.60989e-05	0.000185451	7.65504e-05
Q3MHH7	Palmdelphin OS=Bos taurus GN=PALMD PE=2 SV=1 - [PALMD_BOVIN]	62.3417	550	PALMD_BOVI	PALMD	1		0	0	0	0		0	0	0	0		1	2	2	2		0	0	0	0		0	0	0	0		0	0	0	0			0.00181818	0.00545455	0.00181818	0.00181818	0.00181818	0.00181818			6.48707e-05	0.000160837	8.85201e-05
Q5E9A3	Poly(rC)-binding protein 1 OS=Bos taurus GN=PCBP1 PE=2 SV=1 - [PCBP1_BOVIN]	37.4739	356	PCBP1_BOVI	PCBP1	1		0	0	0	0		0	0	0	0		1	6	6	4		0	0	0	0		1	4	4	2		1	3	3	2			0.00280899	0.0196629	0.0140449	0.00280899	0.00280899	0.011236			0.000100222	0.000579795	0.000683793
Q61990	Poly(rC)-binding protein 2 OS=Mus musculus GN=Pcbp2 PE=1 SV=1 - [PCBP2_MOUSE]	38.1974	362	PCBP2_MOUS	Pcbp2	1		0	0	0	0		0	0	0	0		1	4	4	1		0	0	0	0		1	3	3	0		1	2	2	0			0.00276243	0.0138122	0.0110497	0.00276243	0.00276243	0.00828729			9.85604e-05	0.000407275	0.000537967
P57722	Poly(rC)-binding protein 3 OS=Mus musculus GN=Pcbp3 PE=2 SV=3 - [PCBP3_MOUSE]	39.2693	371	PCBP3_MOUS	Pcbp3	1		0	0	0	0		0	0	0	0		1	3	3	1		0	0	0	0		1	3	3	0		1	2	2	0			0.00269542	0.0107817	0.0107817	0.00269542	0.00269542	0.00808625			9.61695e-05	0.000317916	0.000524917
Q0VCU0	Poly(rC)-binding protein 4 OS=Bos taurus GN=PCBP4 PE=2 SV=1 - [PCBP4_BOVIN]	41.5157	403	PCBP4_BOVI	PCBP4	1		0	0	0	0		0	0	0	0		1	3	3	1		0	0	0	0		0	0	0	0		0	0	0	0			0.00248139	0.00992556	0.00248139	0.00248139	0.00248139	0.00248139			8.85332e-05	0.000292672	0.000120809
P15246	Protein-L-isoaspartate(D-aspartate) O-methyltransferase OS=Bos taurus GN=PCMT1 PE=1 SV=2 - [PIMT_BOVIN]	24.5496	227	PIMT_BOVI	PCMT1	1		1	2	2	2		0	0	0	0		0	0	0	0		0	0	0	0		0	0	0	0		0	0	0	0			0.0132159	0.00440529	0.00440529	0.00440529	0.00440529	0.00440529			0.000471527	0.000129898	0.000214476
Q58CZ2	Protein-L-isoaspartate O-methyltransferase domain-containing protein 2 OS=Bos taurus GN=PCMTD2 PE=2 SV=1 - [PCMD2_BOVIN]	40.7609	361	PCMD2_BOVI	PCMTD2	1		0	0	0	0		0	0	0	0		0	0	0	0		0	0	0	0		0	0	0	0		1	2	2	2			0.00277008	0.00277008	0.00277008	0.00277008	0.00277008	0.00831025			9.88334e-05	8.16807e-05	0.000134864
P19632	Phosducin OS=Bos taurus GN=PDC PE=1 SV=2 - [PHOS_BOVIN]	28.2127	245	PHOS_BOVI	PDC	1		0	0	0	0		0	0	0	0		0	0	0	0		0	0	0	0		1	5	4	4		0	0	0	0			0.00408163	0.00408163	0.0244898	0.00408163	0.00408163	0.00408163			0.000145628	0.000120354	0.00119231
Q3T0C8	PDZ and LIM domain protein 2 OS=Bos taurus GN=PDLIM2 PE=2 SV=1 - [PDLI2_BOVIN]	37.6478	348	PDLI2_BOVI	PDLIM2	1		1	2	2	2		0	0	0	0		1	2	2	2		0	0	0	0		0	0	0	0		0	0	0	0			0.00862069	0.00862069	0.00287356	0.00287356	0.00287356	0.00287356			0.000307576	0.000254196	0.000139902
Q32LE7	PDZ domain-containing protein 11 OS=Bos taurus GN=PDZD11 PE=2 SV=1 - [PDZ11_BOVIN]	16.1453	140	PDZ11_BOVI	PDZD11	1		1	7	4	0		1	5	4	0		1	9	5	0		1	11	4	0		1	2	2	0		0	0	0	0			0.0571429	0.0714286	0.0214286	0.0428571	0.0857143	0.00714286			0.00203879	0.0021062	0.00104327
P13696	Phosphatidylethanolamine-binding protein 1 OS=Bos taurus GN=PEBP1 PE=1 SV=2 - [PEBP1_BOVIN]	20.9727	187	PEBP1_BOVI	PEBP1	1		1	3	3	3		0	0	0	0		1	3	3	3		1	2	2	2		0	0	0	0		0	0	0	0			0.0213904	0.0213904	0.00534759	0.00534759	0.0160428	0.00534759			0.000763184	0.000630732	0.000260353
A1A4J1	6-phosphofructokinase, liver type OS=Bos taurus GN=PFKL PE=2 SV=1 - [K6PL_BOVIN]	85.2373	780	K6PL_BOVI	PFKL	1		0	0	0	0		0	0	0	0		0	0	0	0		0	0	0	0		1	3	3	1		1	3	3	2			0.00128205	0.00128205	0.00512821	0.00128205	0.00128205	0.00512821			4.57421e-05	3.78035e-05	0.000249672
Q0IIG5	6-phosphofructokinase, muscle type OS=Bos taurus GN=PFKM PE=2 SV=1 - [K6PF_BOVIN]	85.2394	779	K6PF_BOVI	PFKM	1		0	0	0	0		0	0	0	0		1	3	3	1		0	0	0	0		1	7	7	3		1	10	10	3			0.0012837	0.00513479	0.0102696	0.0012837	0.0012837	0.0141207			4.58009e-05	0.000151408	0.000499985
Q3SZ62	Phosphoglycerate mutase 1 OS=Bos taurus GN=PGAM1 PE=2 SV=3 - [PGAM1_BOVIN]	28.8338	254	PGAM1_BOVI	PGAM1	1		0	0	0	0		0	0	0	0		1	2	2	0		0	0	0	0		0	0	0	0		0	0	0	0			0.00393701	0.011811	0.00393701	0.00393701	0.00393701	0.00393701			0.000140468	0.000348269	0.000191677
P09041	Phosphoglycerate kinase 2 OS=Mus musculus GN=Pgk2 PE=1 SV=4 - [PGK2_MOUSE]	44.8242	417	PGK2_MOUS	Pgk2	1		0	0	0	0		0	0	0	0		0	0	0	0		0	0	0	0		1	2	2	0		0	0	0	0			0.00239808	0.00239808	0.00719424	0.00239808	0.00239808	0.00239808			8.55608e-05	7.07116e-05	0.000350259
P52480	Pyruvate kinase PKM OS=Mus musculus GN=Pkm PE=1 SV=4 - [KPYM_MOUSE]	57.808	531	KPYM_MOUS	Pkm	1		0	0	0	0		0	0	0	0		1	4	4	4		0	0	0	0		1	6	6	6		1	3	3	3			0.00188324	0.0094162	0.0131827	0.00188324	0.00188324	0.00753296			6.71918e-05	0.000277653	0.000641812
Q68FH0	Plakophilin-4 OS=Mus musculus GN=Pkp4 PE=1 SV=1 - [PKP4_MOUSE]	131.47	1190	PKP4_MOUS	Pkp4	1		1	4	4	3		1	3	3	2		1	8	8	7		0	0	0	0		1	5	4	3		1	6	5	4			0.00420168	0.00756303	0.00504202	0.00336134	0.000840336	0.00588235			0.000149911	0.000223009	0.000245476
Q9QXS1	Plectin OS=Mus musculus GN=Plec PE=1 SV=3 - [PLEC_MOUSE]	533.861	4691	PLEC_MOUS	Plec	1		1	15	15	15		1	15	15	15		1	25	25	24		1	27	27	27		1	74	67	64		1	78	68	65			0.00341079	0.00554253	0.0159881	0.00341079	0.00596888	0.0168408			0.000121693	0.000163431	0.000778395
Q7TQG1	Pleckstrin homology domain-containing family A member 6 OS=Mus musculus GN=Plekha6 PE=1 SV=1 - [PKHA6_MOUSE]	131.346	1173	PKHA6_MOUS	Plekha6	1		0	0	0	0		0	0	0	0		1	6	6	6		0	0	0	0		1	2	2	2		1	2	2	2			0.000852515	0.0059676	0.00255754	0.000852515	0.000852515	0.00255754			3.04168e-05	0.000175965	0.000124517
Q3UIL6	Pleckstrin homology domain-containing family A member 7 OS=Mus musculus GN=Plekha7 PE=1 SV=2 - [PKHA7_MOUSE]	126.664	1118	PKHA7_MOUS	Plekha7	1		1	2	2	2		0	0	0	0		1	8	7	7		1	2	2	2		0	0	0	0		0	0	0	0			0.00268336	0.00805009	0.000894454	0.000894454	0.00268336	0.000894454			9.57394e-05	0.000237371	4.35474e-05
Q9QYE9	Pleckstrin homology domain-containing family B member 1 OS=Mus musculus GN=Plekhb1 PE=1 SV=1 - [PKHB1_MOUSE]	27.3225	243	PKHB1_MOUS	Plekhb1	1		0	0	0	0		0	0	0	0		0	0	0	0		0	0	0	0		1	2	2	2		0	0	0	0			0.00411523	0.00411523	0.0123457	0.00411523	0.00411523	0.00411523			0.000146827	0.000121345	0.000601062
Q8BG81	Polymerase delta-interacting protein 3 OS=Mus musculus GN=Poldip3 PE=1 SV=1 - [PDIP3_MOUSE]	46.1037	420	PDIP3_MOUS	Poldip3	1		0	0	0	0		0	0	0	0		0	0	0	0		0	0	0	0		1	8	7	7		1	8	6	6			0.00238095	0.00238095	0.0214286	0.00238095	0.00238095	0.0214286			8.49497e-05	7.02065e-05	0.00104327
P37980	Inorganic pyrophosphatase OS=Bos taurus GN=PPA1 PE=1 SV=2 - [IPYR_BOVIN]	32.7932	289	IPYR_BOVI	PPA1	1		0	0	0	0		0	0	0	0		1	8	7	4		0	0	0	0		0	0	0	0		0	0	0	0			0.00346021	0.0311419	0.00346021	0.00346021	0.00346021	0.00346021			0.000123456	0.000918272	0.000168464
Q2HJ61	Lipid phosphate phosphohydrolase 2 OS=Bos taurus GN=PPAP2C PE=2 SV=1 - [LPP2_BOVIN]	32.3073	287	LPP2_BOVI	PPAP2C	1		0	0	0	0		0	0	0	0		1	4	2	2		0	0	0	0		0	0	0	0		0	0	0	0			0.00348432	0.0174216	0.00348432	0.00348432	0.00348432	0.00348432			0.000124317	0.000513706	0.000169638
P62935	Peptidyl-prolyl cis-trans isomerase A OS=Bos taurus GN=PPIA PE=1 SV=2 - [PPIA_BOVIN]	17.8578	164	PPIA_BOVI	PPIA	1		1	2	2	2		0	0	0	0		1	2	2	2		1	3	3	1		1	3	3	1		0	0	0	0			0.0182927	0.0182927	0.0243902	0.00609756	0.0243902	0.00609756			0.000652662	0.000539391	0.00118746
P80311	Peptidyl-prolyl cis-trans isomerase B OS=Bos taurus GN=PPIB PE=1 SV=4 - [PPIB_BOVIN]	23.7285	216	PPIB_BOVI	PPIB	1		0	0	0	0		0	0	0	0		0	0	0	0		1	2	2	2		0	0	0	0		0	0	0	0			0.00462963	0.00462963	0.00462963	0.00462963	0.0138889	0.00462963			0.00016518	0.000136513	0.000225398
Q3T0E7	Serine/threonine-protein phosphatase PP1-alpha catalytic subunit OS=Bos taurus GN=PPP1CA PE=2 SV=1 - [PP1A_BOVIN]	37.4878	330	PP1A_BOVI	PPP1CA	1		1	4	3	0		0	0	0	0		1	12	8	0		1	8	4	0		1	11	8	0		1	9	7	0			0.0151515	0.0393939	0.0363636	0.0030303	0.0272727	0.030303			0.000540589	0.0011616	0.0017704
Q3SWW9	Serine/threonine-protein phosphatase PP1-beta catalytic subunit OS=Bos taurus GN=PPP1CB PE=2 SV=1 - [PP1B_BOVIN]	37.1626	327	PP1B_BOVI	PPP1CB	1		1	3	2	0		0	0	0	0		1	11	7	1		1	9	5	2		1	10	7	0		1	7	6	0			0.0122324	0.0366972	0.0336391	0.0030581	0.030581	0.0244648			0.000436439	0.00108208	0.00163776
P61287	Serine/threonine-protein phosphatase PP1-gamma catalytic subunit OS=Bos taurus GN=PPP1CC PE=2 SV=1 - [PP1G_BOVIN]	36.9597	323	PP1G_BOVI	PPP1CC	1		1	3	2	0		0	0	0	0		1	13	9	1		1	8	4	1		1	11	8	0		1	9	7	0			0.0123839	0.0433437	0.0371517	0.00309598	0.0278638	0.0309598			0.000441844	0.00127806	0.00180877
Q9DBR7	Protein phosphatase 1 regulatory subunit 12A OS=Mus musculus GN=Ppp1r12a PE=1 SV=2 - [MYPT1_MOUSE]	114.927	1029	MYPT1_MOUS	Ppp1r12a	1		1	13	10	9		1	9	7	6		1	9	7	5		1	9	8	7		1	3	2	2		1	4	3	3			0.0136054	0.00971817	0.00388727	0.00971817	0.00971817	0.00485909			0.000485427	0.000286557	0.000189256
Q8BG95	Protein phosphatase 1 regulatory subunit 12B OS=Mus musculus GN=Ppp1r12b PE=1 SV=2 - [MYPT2_MOUSE]	108.984	976	MYPT2_MOUS	Ppp1r12b	1		1	3	3	2		1	2	2	1		1	2	2	0		1	2	2	1		0	0	0	0		0	0	0	0			0.00409836	0.00307377	0.00102459	0.00307377	0.00307377	0.00102459			0.000146225	9.06355e-05	4.98832e-05
Q3UMT1	Protein phosphatase 1 regulatory subunit 12C OS=Mus musculus GN=Ppp1r12c PE=1 SV=1 - [PP12C_MOUSE]	84.6339	782	PP12C_MOUS	Ppp1r12c	1		1	2	2	2		1	2	2	2		1	3	3	3		0	0	0	0		0	0	0	0		0	0	0	0			0.00383632	0.00511509	0.00127877	0.00383632	0.00127877	0.00127877			0.000136875	0.000150827	6.22583e-05
Q8BQ30	Phostensin OS=Mus musculus GN=Ppp1r18 PE=1 SV=1 - [PPR18_MOUSE]	65.5901	594	PPR18_MOUS	Ppp1r18	1		0	0	0	0		0	0	0	0		1	2	2	2		0	0	0	0		0	0	0	0		0	0	0	0			0.0016835	0.00505051	0.0016835	0.0016835	0.0016835	0.0016835			6.00654e-05	0.000148923	8.1963e-05
Q6R891	Neurabin-2 OS=Mus musculus GN=Ppp1r9b PE=1 SV=1 - [NEB2_MOUSE]	89.4657	817	NEB2_MOUS	Ppp1r9b	1		1	24	15	15		1	19	12	12		1	25	15	15		1	14	12	12		1	13	11	11		1	10	10	10			0.0305998	0.0318237	0.0171359	0.0244798	0.0183599	0.0134639			0.00109176	0.000938378	0.000834277
Q32PI5	Serine/threonine-protein phosphatase 2A 65 kDa regulatory subunit A alpha isoform OS=Bos taurus GN=PPP2R1A PE=1 SV=1 - [2AAA_BOVIN]	65.2489	589	2AAA_BOVI	PPP2R1A	1		0	0	0	0		0	0	0	0		1	2	2	2		0	0	0	0		0	0	0	0		0	0	0	0			0.00169779	0.00509338	0.00169779	0.00169779	0.00169779	0.00169779			6.05753e-05	0.000150187	8.26588e-05
Q5E947	Peroxiredoxin-1 OS=Bos taurus GN=PRDX1 PE=2 SV=1 - [PRDX1_BOVIN]	22.1954	199	PRDX1_BOVI	PRDX1	1		1	2	2	0		0	0	0	0		1	4	3	1		0	0	0	0		0	0	0	0		1	2	2	0			0.0150754	0.0251256	0.00502513	0.00502513	0.00502513	0.0150754			0.000537872	0.000740873	0.000244653
Q9BGI3	Peroxiredoxin-2 OS=Bos taurus GN=PRDX2 PE=2 SV=1 - [PRDX2_BOVIN]	21.9321	199	PRDX2_BOVI	PRDX2	1		0	0	0	0		0	0	0	0		0	0	0	0		0	0	0	0		1	3	2	2		0	0	0	0			0.00502513	0.00502513	0.0201005	0.00502513	0.00502513	0.00502513			0.000179291	0.000148175	0.000978614
P00515	cAMP-dependent protein kinase type II-alpha regulatory subunit OS=Bos taurus GN=PRKAR2A PE=1 SV=2 - [KAP2_BOVIN]	45.0656	401	KAP2_BOVI	PRKAR2A	1		0	0	0	0		0	0	0	0		0	0	0	0		0	0	0	0		1	2	2	2		1	2	2	2			0.00249377	0.00249377	0.0074813	0.00249377	0.00249377	0.0074813			8.89747e-05	7.3533e-05	0.000364235
P04409	Protein kinase C alpha type OS=Bos taurus GN=PRKCA PE=1 SV=3 - [KPCA_BOVIN]	76.7873	672	KPCA_BOVI	PRKCA	1		0	0	0	0		0	0	0	0		1	2	2	0		0	0	0	0		0	0	0	0		0	0	0	0			0.0014881	0.00446429	0.0014881	0.0014881	0.0014881	0.0014881			5.30936e-05	0.000131637	7.24494e-05
P05126	Protein kinase C beta type OS=Bos taurus GN=PRKCB PE=2 SV=4 - [KPCB_BOVIN]	76.7401	671	KPCB_BOVI	PRKCB	1		0	0	0	0		0	0	0	0		1	2	2	0		0	0	0	0		0	0	0	0		0	0	0	0			0.00149031	0.00447094	0.00149031	0.00149031	0.00149031	0.00149031			5.31727e-05	0.000131833	7.25574e-05
Q2HJ92	Interferon-inducible double-stranded RNA-dependent protein kinase activator A OS=Bos taurus GN=PRKRA PE=2 SV=1 - [PRKRA_BOVIN]	34.3915	313	PRKRA_BOVI	PRKRA	1		1	2	2	0		0	0	0	0		1	2	2	2		0	0	0	0		0	0	0	0		0	0	0	0			0.00958466	0.00958466	0.00319489	0.00319489	0.00319489	0.00319489			0.00034197	0.00028262	0.000155546
A6QQJ3	Peripherin OS=Bos taurus GN=PRPH PE=2 SV=1 - [PERI_BOVIN]	53.5984	469	PERI_BOVI	PRPH	1		1	47	4	0		1	33	4	0		1	37	3	0		1	26	4	0		1	45	5	0		1	18	5	0			0.102345	0.0810235	0.098081	0.0724947	0.0575693	0.0405117			0.00365157	0.00238912	0.00477518
Q2HJ58	Ribose-phosphate pyrophosphokinase 1 OS=Bos taurus GN=PRPS1 PE=2 SV=3 - [PRPS1_BOVIN]	34.8119	318	PRPS1_BOVI	PRPS1	1		0	0	0	0		0	0	0	0		0	0	0	0		0	0	0	0		1	2	2	2		0	0	0	0			0.00314465	0.00314465	0.00943396	0.00314465	0.00314465	0.00314465			0.000112198	9.27256e-05	0.000459302
Q8MJG1	PC4 and SFRS1-interacting protein OS=Bos taurus GN=PSIP1 PE=2 SV=2 - [PSIP1_BOVIN]	60.0626	530	PSIP1_BOVI	PSIP1	1		1	9	9	3		1	5	5	1		1	11	9	2		1	14	9	2		0	0	0	0		0	0	0	0			0.0188679	0.0226415	0.00188679	0.0113208	0.0283019	0.00188679			0.000673186	0.000667624	9.18604e-05
Q3T030	26S protease regulatory subunit 6B OS=Bos taurus GN=PSMC4 PE=2 SV=1 - [PRS6B_BOVIN]	47.3365	418	PRS6B_BOVI	PSMC4	1		0	0	0	0		0	0	0	0		1	2	2	0		0	0	0	0		0	0	0	0		0	0	0	0			0.00239234	0.00717703	0.00239234	0.00239234	0.00239234	0.00239234			8.53562e-05	0.000211627	0.000116474
P62194	26S protease regulatory subunit 8 OS=Bos taurus GN=PSMC5 PE=2 SV=1 - [PRS8_BOVIN]	45.5971	406	PRS8_BOVI	PSMC5	1		0	0	0	0		0	0	0	0		0	0	0	0		0	0	0	0		1	3	3	2		0	0	0	0			0.00246305	0.00246305	0.00985222	0.00246305	0.00246305	0.00246305			8.7879e-05	7.26274e-05	0.000479665
Q3SZ19	26S proteasome non-ATPase regulatory subunit 9 OS=Bos taurus GN=PSMD9 PE=1 SV=1 - [PSMD9_BOVIN]	24.2514	221	PSMD9_BOVI	PSMD9	1		1	3	3	3		1	2	2	2		0	0	0	0		1	2	2	2		0	0	0	0		0	0	0	0			0.0180995	0.00452489	0.00452489	0.0135747	0.0135747	0.00452489			0.000645771	0.000133424	0.000220299
Q3ZBF7	Prostaglandin E synthase 3 OS=Bos taurus GN=PTGES3 PE=1 SV=1 - [TEBP_BOVIN]	18.6854	160	TEBP_BOVI	PTGES3	1		0	0	0	0		0	0	0	0		1	4	3	0		0	0	0	0		0	0	0	0		0	0	0	0			0.00625	0.03125	0.00625	0.00625	0.00625	0.00625			0.000222993	0.00092146	0.000304288
A7YY55	Very-long-chain (3R)-3-hydroxyacyl-[acyl-carrier protein] dehydratase 3 OS=Bos taurus GN=PTPLAD1 PE=2 SV=1 - [HACD3_BOVIN]	43.1054	362	HACD3_BOVI	PTPLAD1	1		0	0	0	0		0	0	0	0		0	0	0	0		0	0	0	0		0	0	0	0		1	2	2	0			0.00276243	0.00276243	0.00276243	0.00276243	0.00276243	0.00828729			9.85604e-05	8.14551e-05	0.000134492
P42669	Transcriptional activator protein Pur-alpha OS=Mus musculus GN=Pura PE=1 SV=1 - [PURA_MOUSE]	34.8624	321	PURA_MOUS	Pura	1		0	0	0	0		0	0	0	0		1	7	5	5		1	7	6	6		0	0	0	0		0	0	0	0			0.00311526	0.0249221	0.00311526	0.00311526	0.0249221	0.00311526			0.000111149	0.000734872	0.00015167
Q17QJ7	Pyrroline-5-carboxylate reductase 2 OS=Bos taurus GN=PYCR2 PE=2 SV=1 - [P5CR2_BOVIN]	33.6087	320	P5CR2_BOVI	PYCR2	1		0	0	0	0		0	0	0	0		0	0	0	0		0	0	0	0		0	0	0	0		1	3	3	0			0.003125	0.003125	0.003125	0.003125	0.003125	0.0125			0.000111496	9.2146e-05	0.000152144
Q58D08	Pyrroline-5-carboxylate reductase 3 OS=Bos taurus GN=PYCRL PE=2 SV=1 - [P5CR3_BOVIN]	32.0144	308	P5CR3_BOVI	PYCRL	1		1	2	2	2		0	0	0	0		1	2	2	2		1	3	3	3		0	0	0	0		0	0	0	0			0.00974026	0.00974026	0.00324675	0.00324675	0.012987	0.00324675			0.000347521	0.000287208	0.000158072
P61027	Ras-related protein Rab-10 OS=Mus musculus GN=Rab10 PE=1 SV=1 - [RAB10_MOUSE]	22.5266	200	RAB10_MOUS	Rab10	1		0	0	0	0		1	2	2	1		1	2	2	1		0	0	0	0		0	0	0	0		0	0	0	0			0.005	0.015	0.005	0.015	0.005	0.005			0.000178394	0.000442301	0.00024343
G3XA57	Rab11 family-interacting protein 2 OS=Mus musculus GN=Rab11fip2 PE=1 SV=1 - [RFIP2_MOUSE]	58.1707	512	RFIP2_MOUS	Rab11fip2	1		0	0	0	0		0	0	0	0		0	0	0	0		0	0	0	0		1	2	2	2		0	0	0	0			0.00195312	0.00195312	0.00585938	0.00195312	0.00195312	0.00195312			6.96853e-05	5.75913e-05	0.00028527
P62821	Ras-related protein Rab-1A OS=Mus musculus GN=Rab1A PE=1 SV=3 - [RAB1A_MOUSE]	22.6634	205	RAB1A_MOUS	Rab1A	1		0	0	0	0		0	0	0	0		1	2	2	0		0	0	0	0		0	0	0	0		0	0	0	0			0.00487805	0.0146341	0.00487805	0.00487805	0.00487805	0.00487805			0.000174043	0.000431513	0.000237493
Q2HJH2	Ras-related protein Rab-1B OS=Bos taurus GN=RAB1B PE=2 SV=1 - [RAB1B_BOVIN]	22.1882	201	RAB1B_BOVI	RAB1B	1		0	0	0	0		0	0	0	0		1	2	2	0		0	0	0	0		0	0	0	0		0	0	0	0			0.00497512	0.0149254	0.00497512	0.00497512	0.00497512	0.00497512			0.000177507	0.0004401	0.000242219
P11023	Ras-related protein Rab-3A OS=Bos taurus GN=RAB3A PE=1 SV=3 - [RAB3A_BOVIN]	24.9381	220	RAB3A_BOVI	RAB3A	1		0	0	0	0		1	2	2	0		0	0	0	0		0	0	0	0		0	0	0	0		0	0	0	0			0.00454545	0.00454545	0.00454545	0.0136364	0.00454545	0.00454545			0.000162177	0.000134031	0.0002213
Q5E9A4	mRNA export factor OS=Bos taurus GN=RAE1 PE=2 SV=1 - [RAE1L_BOVIN]	40.9408	368	RAE1L_BOVI	RAE1	1		0	0	0	0		0	0	0	0		1	7	7	0		0	0	0	0		0	0	0	0		0	0	0	0			0.00271739	0.0217391	0.00271739	0.00271739	0.00271739	0.00271739			9.69535e-05	0.000641016	0.000132299
Q3T054	GTP-binding nuclear protein Ran OS=Bos taurus GN=RAN PE=2 SV=3 - [RAN_BOVIN]	24.4076	216	RAN_BOVI	RAN	1		1	2	2	0		0	0	0	0		0	0	0	0		0	0	0	0		0	0	0	0		0	0	0	0			0.0138889	0.00462963	0.00462963	0.00462963	0.00462963	0.00462963			0.00049554	0.000136513	0.000225398
Q5SVL6	Rap1 GTPase-activating protein 2 OS=Mus musculus GN=Rap1gap2 PE=2 SV=1 - [RPGP2_MOUSE]	78.2049	712	RPGP2_MOUS	Rap1gap2	1		0	0	0	0		0	0	0	0		0	0	0	0		0	0	0	0		0	0	0	0		1	3	2	2			0.00140449	0.00140449	0.00140449	0.00140449	0.00140449	0.00561798			5.01108e-05	4.1414e-05	6.83793e-05
Q61820	GTP-binding nuclear protein Ran, testis-specific isoform OS=Mus musculus GN=Rasl2-9 PE=2 SV=1 - [RANT_MOUSE]	24.4365	216	RANT_MOUS	Rasl2-9	1		1	2	2	0		0	0	0	0		0	0	0	0		0	0	0	0		0	0	0	0		0	0	0	0			0.0138889	0.00462963	0.00462963	0.00462963	0.00462963	0.00462963			0.00049554	0.000136513	0.000225398
Q3SWX8	Histone-binding protein RBBP7 OS=Bos taurus GN=RBBP7 PE=2 SV=1 - [RBBP7_BOVIN]	47.8142	425	RBBP7_BOVI	RBBP7	1		1	3	3	0		0	0	0	0		1	2	2	0		0	0	0	0		0	0	0	0		0	0	0	0			0.00941176	0.00705882	0.00235294	0.00235294	0.00235294	0.00235294			0.000335801	0.000208142	0.000114555
Q5EA36	RNA-binding protein 14 OS=Bos taurus GN=RBM14 PE=2 SV=1 - [RBM14_BOVIN]	69.56	669	RBM14_BOVI	RBM14	1		1	4	4	1		1	3	3	0		1	7	5	1		1	4	3	1		1	9	9	1		1	5	5	1			0.00747384	0.0119581	0.0149477	0.00597907	0.00747384	0.00896861			0.000266658	0.000352607	0.000727743
Q3MHX3	RNA-binding protein 4 OS=Bos taurus GN=RBM4 PE=2 SV=1 - [RBM4_BOVIN]	40.0524	362	RBM4_BOVI	RBM4	1		0	0	0	0		0	0	0	0		1	2	2	2		0	0	0	0		0	0	0	0		0	0	0	0			0.00276243	0.00828729	0.00276243	0.00276243	0.00276243	0.00276243			9.85604e-05	0.000244365	0.000134492
Q9WV02	RNA-binding motif protein, X chromosome OS=Mus musculus GN=Rbmx PE=1 SV=1 - [RBMX_MOUSE]	42.2754	391	RBMX_MOUS	Rbmx	1		1	5	4	0		1	6	5	0		1	6	5	1		1	10	7	1		1	4	4	0		1	3	3	0			0.0153453	0.0179028	0.0127877	0.0179028	0.028133	0.0102302			0.000547502	0.000527895	0.000622583
Q91VM5	RNA binding motif protein, X-linked-like-1 OS=Mus musculus GN=Rbmxl1 PE=1 SV=1 - [RMXL1_MOUSE]	42.1362	388	RMXL1_MOUS	Rbmxl1	1		1	5	4	0		1	6	5	0		1	5	4	0		1	8	6	0		1	4	4	0		1	3	3	0			0.0154639	0.0154639	0.0128866	0.0180412	0.0231959	0.0103093			0.000551735	0.00045598	0.000627397
P12661	Retinol-binding protein 3 OS=Bos taurus GN=RBP3 PE=1 SV=1 - [RET3_BOVIN]	139.611	1286	RET3_BOVI	RBP3	1		1	3	3	3		0	0	0	0		1	2	2	2		1	4	4	4		1	8	7	7		0	0	0	0			0.00311042	0.00233281	0.00699844	0.000777605	0.00388802	0.000777605			0.000110976	6.87871e-05	0.000340726
Q05186	Reticulocalbin-1 OS=Mus musculus GN=Rcn1 PE=1 SV=1 - [RCN1_MOUSE]	38.0896	325	RCN1_MOUS	Rcn1	1		1	3	3	3		1	3	3	3		1	4	3	3		1	5	4	4		0	0	0	0		0	0	0	0			0.0123077	0.0153846	0.00307692	0.0123077	0.0184615	0.00307692			0.000439125	0.000453642	0.000149803
Q8BP92	Reticulocalbin-2 OS=Mus musculus GN=Rcn2 PE=2 SV=1 - [RCN2_MOUSE]	37.2478	320	RCN2_MOUS	Rcn2	1		1	2	2	2		0	0	0	0		0	0	0	0		0	0	0	0		1	4	3	3		0	0	0	0			0.009375	0.003125	0.015625	0.003125	0.003125	0.003125			0.000334489	9.2146e-05	0.000760719
P21457	Recoverin OS=Bos taurus GN=RCVRN PE=1 SV=3 - [RECO_BOVIN]	23.3189	202	RECO_BOVI	RCVRN	1		1	8	8	4		1	13	10	7		1	9	8	6		1	7	6	4		1	11	9	6		1	4	3	3			0.0445545	0.049505	0.0594059	0.0693069	0.039604	0.0247525			0.00158965	0.00145974	0.00289224
P59837	Retinol dehydrogenase 12 OS=Bos taurus GN=RDH12 PE=2 SV=1 - [RDH12_BOVIN]	35.1488	316	RDH12_BOVI	RDH12	1		0	0	0	0		0	0	0	0		0	0	0	0		1	2	2	2		1	7	6	6		1	10	9	9			0.00316456	0.00316456	0.0253165	0.00316456	0.00949367	0.0348101			0.000112908	9.33124e-05	0.00123256
P47803	RPE-retinal G protein-coupled receptor OS=Bos taurus GN=RGR PE=2 SV=1 - [RGR_BOVIN]	31.9405	291	RGR_BOVI	RGR	1		0	0	0	0		0	0	0	0		0	0	0	0		1	2	2	2		1	7	4	4		1	6	3	3			0.00343643	0.00343643	0.0274914	0.00343643	0.0103093	0.024055			0.000122608	0.000101329	0.00133845
P02699	Rhodopsin OS=Bos taurus GN=RHO PE=1 SV=1 - [OPSD_BOVIN]	38.9814	348	OPSD_BOVI	RHO	1		1	2	2	2		0	0	0	0		1	6	2	2		1	8	3	3		1	19	6	4		1	18	5	5			0.00862069	0.0201149	0.0574713	0.00287356	0.0258621	0.0545977			0.000307576	0.000593124	0.00279805
Q0II22	E3 ubiquitin-protein ligase RNF126 OS=Bos taurus GN=RNF126 PE=2 SV=1 - [RN126_BOVIN]	33.9323	313	RN126_BOVI	RNF126	1		0	0	0	0		0	0	0	0		1	2	2	0		0	0	0	0		0	0	0	0		0	0	0	0			0.00319489	0.00958466	0.00319489	0.00319489	0.00319489	0.00319489			0.00011399	0.00028262	0.000155546
Q8MJ05	Oxygen-regulated protein 1 OS=Bos taurus GN=RP1 PE=2 SV=1 - [RP1_BOVIN]	233.834	2105	RP1_BOVI	RP1	1		0	0	0	0		0	0	0	0		1	2	2	2		0	0	0	0		1	3	3	3		1	2	2	2			0.000475059	0.00142518	0.00190024	0.000475059	0.000475059	0.00142518			1.69496e-05	4.20238e-05	9.2515e-05
Q9XSI3	60S ribosomal protein L10 OS=Bos taurus GN=RPL10 PE=2 SV=4 - [RL10_BOVIN]	24.5869	214	RL10_BOVI	RPL10	1		0	0	0	0		0	0	0	0		1	8	4	1		0	0	0	0		0	0	0	0		0	0	0	0			0.0046729	0.0420561	0.0046729	0.0046729	0.0046729	0.0046729			0.000166724	0.0012401	0.000227505
Q2TBW8	60S ribosomal protein L10-like OS=Bos taurus GN=RPL10L PE=2 SV=1 - [RL10L_BOVIN]	24.57	214	RL10L_BOVI	RPL10L	1		0	0	0	0		0	0	0	0		1	7	3	0		0	0	0	0		0	0	0	0		0	0	0	0			0.0046729	0.0373832	0.0046729	0.0046729	0.0046729	0.0046729			0.000166724	0.00110231	0.000227505
Q3T087	60S ribosomal protein L11 OS=Bos taurus GN=RPL11 PE=2 SV=3 - [RL11_BOVIN]	20.2396	178	RL11_BOVI	RPL11	1		1	2	2	2		0	0	0	0		1	2	2	2		1	2	2	2		1	2	2	2		0	0	0	0			0.0168539	0.0168539	0.0168539	0.00561798	0.0168539	0.00561798			0.000601329	0.000496967	0.000820551
P61284	60S ribosomal protein L12 OS=Bos taurus GN=RPL12 PE=2 SV=1 - [RL12_BOVIN]	17.8075	165	RL12_BOVI	RPL12	1		1	6	4	0		1	2	2	0		1	6	5	0		1	5	4	0		1	3	3	0		1	2	2	0			0.0424242	0.0424242	0.0242424	0.0181818	0.0363636	0.0181818			0.00151365	0.00125095	0.00118027
Q56JZ1	60S ribosomal protein L13 OS=Bos taurus GN=RPL13 PE=2 SV=3 - [RL13_BOVIN]	24.2765	211	RL13_BOVI	RPL13	1		0	0	0	0		0	0	0	0		1	5	5	2		0	0	0	0		0	0	0	0		1	2	2	2			0.00473934	0.028436	0.00473934	0.00473934	0.00473934	0.014218			0.000169094	0.000838485	0.000230739
Q3T0U2	60S ribosomal protein L14 OS=Bos taurus GN=RPL14 PE=2 SV=3 - [RL14_BOVIN]	23.4211	214	RL14_BOVI	RPL14	1		1	2	2	2		0	0	0	0		1	5	3	1		1	4	3	3		1	4	4	2		1	3	3	3			0.0140187	0.0280374	0.0233645	0.0046729	0.0233645	0.0186916			0.000500171	0.000826731	0.00113752
Q3T025	60S ribosomal protein L17 OS=Bos taurus GN=RPL17 PE=2 SV=3 - [RL17_BOVIN]	21.3834	184	RL17_BOVI	RPL17	1		1	3	3	0		1	3	3	0		1	9	7	0		1	2	2	0		1	2	2	0		1	3	3	0			0.0217391	0.0543478	0.0163043	0.0217391	0.0163043	0.0217391			0.000775628	0.00160254	0.000793794
Q3T003	60S ribosomal protein L18a OS=Bos taurus GN=RPL18A PE=2 SV=1 - [RL18A_BOVIN]	20.7489	176	RL18A_BOVI	RPL18A	1		0	0	0	0		0	0	0	0		1	6	4	0		0	0	0	0		0	0	0	0		0	0	0	0			0.00568182	0.0397727	0.00568182	0.00568182	0.00568182	0.00568182			0.000202721	0.00117277	0.000276625
O09167	60S ribosomal protein L21 OS=Mus musculus GN=Rpl21 PE=2 SV=3 - [RL21_MOUSE]	18.5501	160	RL21_MOUS	Rpl21	1		0	0	0	0		0	0	0	0		1	4	3	3		1	3	2	2		0	0	0	0		0	0	0	0			0.00625	0.03125	0.00625	0.00625	0.025	0.00625			0.000222993	0.00092146	0.000304288
Q3T057	60S ribosomal protein L23 OS=Bos taurus GN=RPL23 PE=2 SV=2 - [RL23_BOVIN]	14.8561	140	RL23_BOVI	RPL23	1		1	8	3	3		1	5	3	3		1	6	3	3		1	3	3	3		1	6	5	5		1	5	4	4			0.0642857	0.05	0.05	0.0428571	0.0285714	0.0428571			0.00229364	0.00147434	0.0024343
Q24JY1	60S ribosomal protein L23a OS=Bos taurus GN=RPL23A PE=2 SV=1 - [RL23A_BOVIN]	17.6841	156	RL23A_BOVI	RPL23A	1		1	2	2	2		1	5	5	5		1	3	3	3		1	3	3	3		0	0	0	0		1	2	2	2			0.0192308	0.025641	0.00641026	0.0384615	0.025641	0.0192308			0.000686132	0.00075607	0.00031209
Q862I1	60S ribosomal protein L24 OS=Bos taurus GN=RPL24 PE=2 SV=2 - [RL24_BOVIN]	17.7679	157	RL24_BOVI	RPL24	1		1	4	2	2		0	0	0	0		1	4	4	4		1	2	2	2		1	3	3	3		1	3	3	3			0.0318471	0.0318471	0.0254777	0.00636943	0.0191083	0.0254777			0.00113627	0.000939068	0.00124041
P61257	60S ribosomal protein L26 OS=Bos taurus GN=RPL26 PE=2 SV=1 - [RL26_BOVIN]	17.2475	145	RL26_BOVI	RPL26	1		0	0	0	0		0	0	0	0		1	5	4	4		1	5	4	4		0	0	0	0		1	2	2	2			0.00689655	0.0413793	0.00689655	0.00689655	0.0413793	0.0206897			0.000246061	0.00122014	0.000335766
P61356	60S ribosomal protein L27 OS=Bos taurus GN=RPL27 PE=2 SV=2 - [RL27_BOVIN]	15.7877	136	RL27_BOVI	RPL27	1		0	0	0	0		0	0	0	0		1	7	5	5		1	6	4	4		1	2	2	2		0	0	0	0			0.00735294	0.0588235	0.0220588	0.00735294	0.0514706	0.00735294			0.000262345	0.00173451	0.00107396
Q56K03	60S ribosomal protein L27a OS=Bos taurus GN=RPL27A PE=2 SV=3 - [RL27A_BOVIN]	16.567	148	RL27A_BOVI	RPL27A	1		0	0	0	0		0	0	0	0		0	0	0	0		0	0	0	0		1	2	2	0		0	0	0	0			0.00675676	0.00675676	0.0202703	0.00675676	0.00675676	0.00675676			0.000241073	0.000199235	0.000986879
Q3T0L7	60S ribosomal protein L28 OS=Bos taurus GN=RPL28 PE=2 SV=3 - [RL28_BOVIN]	15.6826	137	RL28_BOVI	RPL28	1		0	0	0	0		0	0	0	0		0	0	0	0		0	0	0	0		1	4	4	0		1	2	2	0			0.00729927	0.00729927	0.0364964	0.00729927	0.00729927	0.0218978			0.00026043	0.000215232	0.00177686
Q3T0D5	60S ribosomal protein L30 OS=Bos taurus GN=RPL30 PE=3 SV=3 - [RL30_BOVIN]	12.7757	115	RL30_BOVI	RPL30	1		0	0	0	0		0	0	0	0		1	4	3	3		1	2	2	2		0	0	0	0		0	0	0	0			0.00869565	0.0434783	0.00869565	0.00869565	0.026087	0.00869565			0.000310251	0.00128203	0.000423357
Q9D1R9	60S ribosomal protein L34 OS=Mus musculus GN=Rpl34 PE=1 SV=2 - [RL34_MOUSE]	13.2844	117	RL34_MOUS	Rpl34	1		0	0	0	0		0	0	0	0		1	2	2	2		0	0	0	0		0	0	0	0		0	0	0	0			0.00854701	0.025641	0.00854701	0.00854701	0.00854701	0.00854701			0.000304948	0.00075607	0.00041612
Q3SZ59	60S ribosomal protein L36a OS=Bos taurus GN=RPL36A PE=3 SV=3 - [RL36A_BOVIN]	12.4328	106	RL36A_BOVI	RPL36A	1		0	0	0	0		0	0	0	0		0	0	0	0		0	0	0	0		1	2	2	2		1	2	2	2			0.00943396	0.00943396	0.0283019	0.00943396	0.00943396	0.0283019			0.000336593	0.000278177	0.00137791
Q3MIC0	60S ribosomal protein L37a OS=Bos taurus GN=RPL37A PE=3 SV=3 - [RL37A_BOVIN]	10.2685	92	RL37A_BOVI	RPL37A	1		0	0	0	0		0	0	0	0		1	2	2	2		0	0	0	0		0	0	0	0		0	0	0	0			0.0108696	0.0326087	0.0108696	0.0108696	0.0108696	0.0108696			0.000387814	0.000961524	0.000529196
Q32PB9	60S ribosomal protein L38 OS=Bos taurus GN=RPL38 PE=3 SV=4 - [RL38_BOVIN]	8.21273	70	RL38_BOVI	RPL38	1		0	0	0	0		0	0	0	0		1	8	3	0		1	2	2	0		1	2	2	0		0	0	0	0			0.0142857	0.128571	0.0428571	0.0142857	0.0428571	0.0142857			0.000509698	0.00379115	0.00208654
Q58DW0	60S ribosomal protein L4 OS=Bos taurus GN=RPL4 PE=2 SV=3 - [RL4_BOVIN]	47.3821	422	RL4_BOVI	RPL4	1		0	0	0	0		0	0	0	0		1	12	7	1		0	0	0	0		0	0	0	0		0	0	0	0			0.00236967	0.0308057	0.00236967	0.00236967	0.00236967	0.00236967			8.45471e-05	0.000908359	0.00011537
Q58DW5	60S ribosomal protein L5 OS=Bos taurus GN=RPL5 PE=2 SV=3 - [RL5_BOVIN]	34.3227	297	RL5_BOVI	RPL5	1		0	0	0	0		0	0	0	0		1	3	3	1		0	0	0	0		0	0	0	0		0	0	0	0			0.003367	0.013468	0.003367	0.003367	0.003367	0.003367			0.000120131	0.000397128	0.000163926
Q58DQ3	60S ribosomal protein L6 OS=Bos taurus GN=RPL6 PE=2 SV=3 - [RL6_BOVIN]	32.6696	287	RL6_BOVI	RPL6	1		0	0	0	0		0	0	0	0		1	2	2	2		0	0	0	0		0	0	0	0		1	2	2	2			0.00348432	0.010453	0.00348432	0.00348432	0.00348432	0.010453			0.000124317	0.000308224	0.000169638
Q2TBQ5	60S ribosomal protein L7a OS=Bos taurus GN=RPL7A PE=2 SV=3 - [RL7A_BOVIN]	30.007	266	RL7A_BOVI	RPL7A	1		0	0	0	0		0	0	0	0		1	18	13	1		1	5	3	0		0	0	0	0		0	0	0	0			0.0037594	0.0714286	0.0037594	0.0037594	0.0225564	0.0037594			0.000134131	0.0021062	0.00018303
Q3T0S6	60S ribosomal protein L8 OS=Bos taurus GN=RPL8 PE=2 SV=3 - [RL8_BOVIN]	28.0073	257	RL8_BOVI	RPL8	1		0	0	0	0		0	0	0	0		1	2	2	2		0	0	0	0		0	0	0	0		0	0	0	0			0.00389105	0.0116732	0.00389105	0.00389105	0.00389105	0.00389105			0.000138828	0.000344203	0.00018944
Q3SYR7	60S ribosomal protein L9 OS=Bos taurus GN=RPL9 PE=2 SV=1 - [RL9_BOVIN]	21.8628	192	RL9_BOVI	RPL9	1		0	0	0	0		0	0	0	0		1	3	2	2		0	0	0	0		0	0	0	0		0	0	0	0			0.00520833	0.0208333	0.00520833	0.00520833	0.00520833	0.00520833			0.000185827	0.000614307	0.000253573
Q95140	60S acidic ribosomal protein P0 OS=Bos taurus GN=RPLP0 PE=2 SV=3 - [RLA0_BOVIN]	34.3489	318	RLA0_BOVI	RPLP0	1		1	2	2	0		1	2	2	0		1	4	3	1		1	4	2	2		0	0	0	0		0	0	0	0			0.00943396	0.0157233	0.00314465	0.00943396	0.0157233	0.00314465			0.000336593	0.000463628	0.000153101
Q56K14	60S acidic ribosomal protein P1 OS=Bos taurus GN=RPLP1 PE=3 SV=1 - [RLA1_BOVIN]	11.5067	114	RLA1_BOVI	RPLP1	1		1	11	3	2		1	10	3	2		1	7	3	2		1	8	2	1		0	0	0	0		0	0	0	0			0.105263	0.0701754	0.00877193	0.0964912	0.0789474	0.00877193			0.00375567	0.00206924	0.00042707
P42899	60S acidic ribosomal protein P2 OS=Bos taurus GN=RPLP2 PE=3 SV=1 - [RLA2_BOVIN]	11.6949	115	RLA2_BOVI	RPLP2	1		1	38	8	1		1	40	7	1		1	14	8	2		1	27	8	2		0	0	0	0		0	0	0	0			0.33913	0.130435	0.00869565	0.356522	0.243478	0.00869565			0.0120998	0.0038461	0.000423357
Q3T0F4	40S ribosomal protein S10 OS=Bos taurus GN=RPS10 PE=2 SV=1 - [RS10_BOVIN]	18.8859	165	RS10_BOVI	RPS10	1		1	2	2	0		1	3	2	0		1	22	5	0		1	20	5	0		1	2	2	0		0	0	0	0			0.0181818	0.139394	0.0181818	0.0242424	0.127273	0.00606061			0.000648707	0.00411027	0.000885201
Q3T0V4	40S ribosomal protein S11 OS=Bos taurus GN=RPS11 PE=2 SV=3 - [RS11_BOVIN]	18.419	158	RS11_BOVI	RPS11	1		0	0	0	0		0	0	0	0		1	5	4	4		0	0	0	0		0	0	0	0		1	3	3	3			0.00632911	0.0379747	0.00632911	0.00632911	0.00632911	0.0253165			0.000225816	0.00111975	0.000308139
Q76I81	40S ribosomal protein S12 OS=Bos taurus GN=RPS12 PE=2 SV=1 - [RS12_BOVIN]	14.5055	132	RS12_BOVI	RPS12	1		1	3	3	1		0	0	0	0		1	5	4	1		1	2	2	0		1	4	3	1		1	4	3	1			0.030303	0.0454545	0.0378788	0.00757576	0.0227273	0.0378788			0.00108118	0.00134031	0.00184417
Q56JX8	40S ribosomal protein S13 OS=Bos taurus GN=RPS13 PE=2 SV=3 - [RS13_BOVIN]	17.2117	151	RS13_BOVI	RPS13	1		0	0	0	0		0	0	0	0		1	12	5	5		1	6	5	5		1	5	5	5		1	6	5	5			0.00662252	0.0860927	0.0397351	0.00662252	0.0463576	0.0463576			0.000236284	0.00253859	0.00193454
P62264	40S ribosomal protein S14 OS=Mus musculus GN=Rps14 PE=2 SV=3 - [RS14_MOUSE]	16.2625	151	RS14_MOUS	Rps14	1		1	2	2	2		1	4	4	4		1	5	4	4		1	4	4	4		1	2	2	2		1	2	2	2			0.0198675	0.0397351	0.0198675	0.0331126	0.0331126	0.0198675			0.000708852	0.00117166	0.000967272
Q56K10	40S ribosomal protein S15 OS=Bos taurus GN=RPS15 PE=2 SV=3 - [RS15_BOVIN]	17.0152	145	RS15_BOVI	RPS15	1		1	4	3	3		1	2	2	2		1	6	3	1		1	8	5	2		0	0	0	0		0	0	0	0			0.0344828	0.0482759	0.00689655	0.0206897	0.062069	0.00689655			0.00123031	0.0014235	0.000335766
Q76I82	40S ribosomal protein S15a OS=Bos taurus GN=RPS15A PE=2 SV=1 - [RS15A_BOVIN]	14.83	130	RS15A_BOVI	RPS15A	1		0	0	0	0		0	0	0	0		1	6	5	5		1	2	2	2		0	0	0	0		0	0	0	0			0.00769231	0.0538462	0.00769231	0.00769231	0.0230769	0.00769231			0.000274453	0.00158775	0.000374508
Q3T0X6	40S ribosomal protein S16 OS=Bos taurus GN=RPS16 PE=2 SV=3 - [RS16_BOVIN]	16.435	146	RS16_BOVI	RPS16	1		1	3	3	3		1	2	2	2		1	8	6	6		1	3	3	3		1	2	2	2		0	0	0	0			0.0273973	0.0616438	0.0205479	0.0205479	0.0273973	0.00684932			0.000977503	0.00181768	0.0010004
A5PK63	40S ribosomal protein S17 OS=Bos taurus GN=RPS17 PE=2 SV=1 - [RS17_BOVIN]	15.5724	135	RS17_BOVI	RPS17	1		0	0	0	0		0	0	0	0		1	6	4	0		1	5	3	0		0	0	0	0		0	0	0	0			0.00740741	0.0518519	0.00740741	0.00740741	0.0444444	0.00740741			0.000264288	0.00152894	0.000360637
Q3T0R1	40S ribosomal protein S18 OS=Bos taurus GN=RPS18 PE=2 SV=3 - [RS18_BOVIN]	17.7079	152	RS18_BOVI	RPS18	1		1	4	4	4		1	8	6	6		1	11	8	8		1	13	9	9		0	0	0	0		0	0	0	0			0.0328947	0.0789474	0.00657895	0.0592105	0.0921053	0.00657895			0.00117365	0.0023279	0.000320303
Q32PD5	40S ribosomal protein S19 OS=Bos taurus GN=RPS19 PE=2 SV=3 - [RS19_BOVIN]	16.0505	145	RS19_BOVI	RPS19	1		1	12	7	1		1	19	7	1		1	12	8	1		1	33	11	2		1	3	3	0		1	2	2	0			0.0896552	0.0896552	0.0275862	0.137931	0.234483	0.0206897			0.0031988	0.00264364	0.00134306
O18789	40S ribosomal protein S2 OS=Bos taurus GN=RPS2 PE=2 SV=2 - [RS2_BOVIN]	31.2156	293	RS2_BOVI	RPS2	1		0	0	0	0		0	0	0	0		1	7	7	0		1	3	2	0		1	2	2	0		0	0	0	0			0.00341297	0.0273038	0.0102389	0.00341297	0.0136519	0.00341297			0.000121771	0.000805099	0.000498492
Q3ZBH8	40S ribosomal protein S20 OS=Bos taurus GN=RPS20 PE=3 SV=1 - [RS20_BOVIN]	13.3643	119	RS20_BOVI	RPS20	1		1	5	2	2		1	3	2	2		1	4	2	2		1	4	2	2		0	0	0	0		0	0	0	0			0.0504202	0.0420168	0.00840336	0.0336134	0.0420168	0.00840336			0.00179893	0.00123894	0.000409126
Q3T199	40S ribosomal protein S23 OS=Bos taurus GN=RPS23 PE=2 SV=1 - [RS23_BOVIN]	15.7977	143	RS23_BOVI	RPS23	1		0	0	0	0		0	0	0	0		1	2	2	2		0	0	0	0		0	0	0	0		0	0	0	0			0.00699301	0.020979	0.00699301	0.00699301	0.00699301	0.00699301			0.000249503	0.000618603	0.000340462
Q56JU9	40S ribosomal protein S24 OS=Bos taurus GN=RPS24 PE=2 SV=2 - [RS24_BOVIN]	15.1873	131	RS24_BOVI	RPS24	1		0	0	0	0		1	2	2	0		1	6	4	0		1	3	3	0		0	0	0	0		0	0	0	0			0.00763359	0.0534351	0.00763359	0.0229008	0.0305344	0.00763359			0.000272358	0.00157563	0.000371649
Q56JX5	40S ribosomal protein S25 OS=Bos taurus GN=RPS25 PE=2 SV=1 - [RS25_BOVIN]	13.7337	125	RS25_BOVI	RPS25	1		1	6	4	4		1	5	2	2		1	7	4	4		1	5	4	4		1	4	3	3		1	4	3	3			0.056	0.064	0.04	0.048	0.048	0.04			0.00199802	0.00188715	0.00194744
Q56JV1	40S ribosomal protein S26 OS=Bos taurus GN=RPS26 PE=3 SV=3 - [RS26_BOVIN]	13.0071	115	RS26_BOVI	RPS26	1		0	0	0	0		0	0	0	0		1	6	4	4		0	0	0	0		0	0	0	0		0	0	0	0			0.00869565	0.0608696	0.00869565	0.00869565	0.00869565	0.00869565			0.000310251	0.00179484	0.000423357
Q2KHT7	40S ribosomal protein S27 OS=Bos taurus GN=RPS27 PE=3 SV=3 - [RS27_BOVIN]	9.45484	84	RS27_BOVI	RPS27	1		1	2	2	2		0	0	0	0		0	0	0	0		0	0	0	0		0	0	0	0		0	0	0	0			0.0357143	0.0119048	0.0119048	0.0119048	0.0119048	0.0119048			0.00127425	0.000351033	0.000579596
P62992	Ubiquitin-40S ribosomal protein S27a OS=Bos taurus GN=RPS27A PE=1 SV=2 - [RS27A_BOVIN]	17.9535	156	RS27A_BOVI	RPS27A	1		1	21	5	0		1	15	4	0		1	5	4	0		1	7	4	0		1	7	5	0		1	9	5	0			0.141026	0.0384615	0.0512821	0.102564	0.0512821	0.0641026			0.00503164	0.00113411	0.00249672
P62276	40S ribosomal protein S29 OS=Bos taurus GN=RPS29 PE=3 SV=2 - [RS29_BOVIN]	6.6723	56	RS29_BOVI	RPS29	1		0	0	0	0		0	0	0	0		1	2	2	2		0	0	0	0		0	0	0	0		0	0	0	0			0.0178571	0.0535714	0.0178571	0.0178571	0.0178571	0.0178571			0.000637123	0.00157965	0.000869393
Q3T169	40S ribosomal protein S3 OS=Bos taurus GN=RPS3 PE=2 SV=1 - [RS3_BOVIN]	26.6714	243	RS3_BOVI	RPS3	1		0	0	0	0		0	0	0	0		1	5	5	1		1	5	4	0		0	0	0	0		0	0	0	0			0.00411523	0.0246914	0.00411523	0.00411523	0.0246914	0.00411523			0.000146827	0.000728067	0.000200354
Q56JV9	40S ribosomal protein S3a OS=Bos taurus GN=RPS3A PE=2 SV=3 - [RS3A_BOVIN]	29.9257	264	RS3A_BOVI	RPS3A	1		0	0	0	0		0	0	0	0		1	9	8	1		0	0	0	0		0	0	0	0		1	4	4	1			0.00378788	0.0378788	0.00378788	0.00378788	0.00378788	0.0189394			0.000135147	0.00111692	0.000184417
P62702	40S ribosomal protein S4, X isoform OS=Mus musculus GN=Rps4x PE=2 SV=2 - [RS4X_MOUSE]	29.5791	263	RS4X_MOUS	Rps4x	1		0	0	0	0		0	0	0	0		1	13	10	10		1	2	2	2		1	5	5	5		1	6	5	5			0.00380228	0.0532319	0.0228137	0.00380228	0.0114068	0.026616			0.000135661	0.00156964	0.00111071
Q5E988	40S ribosomal protein S5 OS=Bos taurus GN=RPS5 PE=2 SV=3 - [RS5_BOVIN]	22.8621	204	RS5_BOVI	RPS5	1		1	4	3	1		1	4	3	1		1	9	3	1		1	3	3	0		1	2	2	2		1	2	2	2			0.0245098	0.0490196	0.0147059	0.0245098	0.0196078	0.0147059			0.000874482	0.00144543	0.000715971
A6H769	40S ribosomal protein S7 OS=Bos taurus GN=RPS7 PE=2 SV=1 - [RS7_BOVIN]	22.1133	194	RS7_BOVI	RPS7	1		0	0	0	0		1	3	3	3		1	11	6	6		1	7	5	5		1	3	2	2		1	4	3	3			0.00515464	0.0618557	0.0206186	0.0206186	0.0412371	0.0257732			0.000183912	0.00182392	0.00100384
Q5E958	40S ribosomal protein S8 OS=Bos taurus GN=RPS8 PE=2 SV=3 - [RS8_BOVIN]	24.1902	208	RS8_BOVI	RPS8	1		0	0	0	0		0	0	0	0		1	4	4	4		0	0	0	0		0	0	0	0		0	0	0	0			0.00480769	0.0240385	0.00480769	0.00480769	0.00480769	0.00480769			0.000171533	0.000708816	0.000234067
A6QLG5	40S ribosomal protein S9 OS=Bos taurus GN=RPS9 PE=2 SV=1 - [RS9_BOVIN]	22.5776	194	RS9_BOVI	RPS9	1		0	0	0	0		0	0	0	0		1	3	3	3		0	0	0	0		0	0	0	0		1	3	3	3			0.00515464	0.0206186	0.00515464	0.00515464	0.00515464	0.0206186			0.000183912	0.000607974	0.000250959
Q2HJ88	RNA 3'-terminal phosphate cyclase OS=Bos taurus GN=RTCA PE=2 SV=1 - [RTCA_BOVIN]	39.2263	366	RTCA_BOVI	RTCA	1		0	0	0	0		0	0	0	0		1	3	3	1		0	0	0	0		0	0	0	0		0	0	0	0			0.00273224	0.010929	0.00273224	0.00273224	0.00273224	0.00273224			9.74833e-05	0.000322259	0.000133022
P60122	RuvB-like 1 OS=Mus musculus GN=Ruvbl1 PE=1 SV=1 - [RUVB1_MOUSE]	50.1823	456	RUVB1_MOUS	Ruvbl1	1		1	2	2	2		0	0	0	0		1	3	3	3		1	4	4	4		1	2	2	2		1	3	3	3			0.00657895	0.00877193	0.00657895	0.00219298	0.0109649	0.00877193			0.000234729	0.000258656	0.000320303
P08168	S-arrestin OS=Bos taurus GN=SAG PE=1 SV=1 - [ARRS_BOVIN]	45.2466	404	ARRS_BOVI	SAG	1		1	5	4	4		0	0	0	0		1	8	6	6		1	5	4	4		1	14	10	8		1	5	4	4			0.0148515	0.0222772	0.0371287	0.00247525	0.0148515	0.0148515			0.000529884	0.000656883	0.00180765
Q3T022	Histone deacetylase complex subunit SAP18 OS=Bos taurus GN=SAP18 PE=2 SV=1 - [SAP18_BOVIN]	17.568	153	SAP18_BOVI	SAP18	1		0	0	0	0		0	0	0	0		0	0	0	0		1	4	2	0		0	0	0	0		0	0	0	0			0.00653595	0.00653595	0.00653595	0.00653595	0.0326797	0.00653595			0.000233195	0.000192724	0.000318209
Q3T067	Saccharopine dehydrogenase-like oxidoreductase OS=Bos taurus GN=SCCPDH PE=2 SV=1 - [SCPDL_BOVIN]	47.2894	429	SCPDL_BOVI	SCCPDH	1		0	0	0	0		0	0	0	0		0	0	0	0		0	0	0	0		1	3	3	3		1	4	3	3			0.002331	0.002331	0.00932401	0.002331	0.002331	0.011655			8.31675e-05	6.87336e-05	0.000453949
Q78YZ6	Short coiled-coil protein OS=Mus musculus GN=Scoc PE=2 SV=1 - [SCOC_MOUSE]	14.1459	125	SCOC_MOUS	Scoc	1		0	0	0	0		1	2	2	2		0	0	0	0		0	0	0	0		0	0	0	0		0	0	0	0			0.008	0.008	0.008	0.024	0.008	0.008			0.000285431	0.000235894	0.000389488
Q9CY58	Plasminogen activator inhibitor 1 RNA-binding protein OS=Mus musculus GN=Serbp1 PE=1 SV=2 - [PAIRB_MOUSE]	44.6873	407	PAIRB_MOUS	Serbp1	1		1	4	4	4		1	3	3	3		1	4	4	4		0	0	0	0		1	2	2	2		0	0	0	0			0.012285	0.012285	0.00737101	0.00982801	0.002457	0.002457			0.000438315	0.000362245	0.000358865
Q9EQU5	Protein SET OS=Mus musculus GN=Set PE=1 SV=1 - [SET_MOUSE]	33.3577	289	SET_MOUS	Set	1		1	3	3	3		0	0	0	0		0	0	0	0		0	0	0	0		0	0	0	0		0	0	0	0			0.0138408	0.00346021	0.00346021	0.00346021	0.00346021	0.00346021			0.000493825	0.00010203	0.000168464
Q8VIJ6	Splicing factor, proline- and glutamine-rich OS=Mus musculus GN=Sfpq PE=1 SV=1 - [SFPQ_MOUSE]	75.3943	699	SFPQ_MOUS	Sfpq	1		1	5	5	5		0	0	0	0		1	19	8	8		1	9	7	7		0	0	0	0		0	0	0	0			0.00858369	0.0286123	0.00143062	0.00143062	0.0143062	0.00143062			0.000306256	0.000843683	6.9651e-05
Q5E9M8	Sideroflexin-1 OS=Bos taurus GN=SFXN1 PE=2 SV=3 - [SFXN1_BOVIN]	35.6664	322	SFXN1_BOVI	SFXN1	1		0	0	0	0		0	0	0	0		1	2	2	1		0	0	0	0		1	3	2	1		0	0	0	0			0.00310559	0.00931677	0.0124224	0.00310559	0.00310559	0.00310559			0.000110804	0.000274721	0.000604795
A6QP55	Sideroflexin-3 OS=Bos taurus GN=SFXN3 PE=2 SV=1 - [SFXN3_BOVIN]	35.6847	321	SFXN3_BOVI	SFXN3	1		0	0	0	0		0	0	0	0		1	3	3	2		0	0	0	0		1	4	3	2		1	4	3	3			0.00311526	0.0124611	0.0155763	0.00311526	0.00311526	0.0155763			0.000111149	0.000367436	0.000758349
A4IFC4	SH3 domain-binding glutamic acid-rich-like protein 2 OS=Bos taurus GN=SH3BGRL2 PE=3 SV=1 - [SH3L2_BOVIN]	12.2841	107	SH3L2_BOVI	SH3BGRL2	1		1	9	3	3		1	2	2	2		1	12	3	3		1	22	4	4		1	5	4	4		1	5	4	4			0.0934579	0.121495	0.0560748	0.0280374	0.214953	0.0560748			0.00333447	0.0035825	0.00273006
Q3ZCL8	SH3 domain-binding glutamic acid-rich-like protein 3 OS=Bos taurus GN=SH3BGRL3 PE=3 SV=1 - [SH3L3_BOVIN]	10.4313	93	SH3L3_BOVI	SH3BGRL3	1		0	0	0	0		0	0	0	0		0	0	0	0		1	5	3	1		0	0	0	0		0	0	0	0			0.0107527	0.0107527	0.0107527	0.0107527	0.0645161	0.0107527			0.000383644	0.000317062	0.000523506
Q8C0T5	Signal-induced proliferation-associated 1-like protein 1 OS=Mus musculus GN=Sipa1l1 PE=1 SV=2 - [SI1L1_MOUSE]	196.909	1782	SI1L1_MOUS	Sipa1l1	1		0	0	0	0		0	0	0	0		1	3	2	2		0	0	0	0		0	0	0	0		0	0	0	0			0.000561167	0.00224467	0.000561167	0.000561167	0.000561167	0.000561167			2.00218e-05	6.6188e-05	2.7321e-05
Q3ZCF3	S-phase kinase-associated protein 1 OS=Bos taurus GN=SKP1 PE=2 SV=1 - [SKP1_BOVIN]	18.6462	163	SKP1_BOVI	SKP1	1		1	6	4	0		1	6	4	0		1	6	5	0		1	3	3	0		1	2	2	0		0	0	0	0			0.0429448	0.0429448	0.0184049	0.0429448	0.0245399	0.00613497			0.00153222	0.0012663	0.000896062
A2AQ25	Sickle tail protein OS=Mus musculus GN=Skt PE=1 SV=1 - [SKT_MOUSE]	212.905	1946	SKT_MOUS	Skt	1		0	0	0	0		0	0	0	0		1	3	3	3		0	0	0	0		0	0	0	0		0	0	0	0			0.000513875	0.0020555	0.000513875	0.000513875	0.000513875	0.000513875			1.83345e-05	6.06099e-05	2.50185e-05
Q91V14	Solute carrier family 12 member 5 OS=Mus musculus GN=Slc12a5 PE=1 SV=2 - [S12A5_MOUSE]	126.189	1138	S12A5_MOUS	Slc12a5	1		0	0	0	0		0	0	0	0		1	2	2	2		1	2	2	2		0	0	0	0		1	2	2	2			0.000878735	0.0026362	0.000878735	0.000878735	0.0026362	0.0026362			3.13523e-05	7.7733e-05	4.27821e-05
Q3MHW6	Monocarboxylate transporter 1 OS=Bos taurus GN=SLC16A1 PE=2 SV=2 - [MOT1_BOVIN]	54.2621	501	MOT1_BOVI	SLC16A1	1		0	0	0	0		0	0	0	0		0	0	0	0		1	4	3	3		1	5	4	4		1	4	4	4			0.00199601	0.00199601	0.011976	0.00199601	0.00998004	0.00998004			7.12153e-05	5.88558e-05	0.000583066
P46411	Excitatory amino acid transporter 1 OS=Bos taurus GN=SLC1A3 PE=2 SV=1 - [EAA1_BOVIN]	59.5527	542	EAA1_BOVI	SLC1A3	1		0	0	0	0		0	0	0	0		0	0	0	0		1	4	3	1		1	9	4	1		1	8	5	1			0.00184502	0.00184502	0.0184502	0.00184502	0.00922509	0.0166052			6.58282e-05	5.44036e-05	0.000898266
P22292	Mitochondrial 2-oxoglutarate/malate carrier protein OS=Bos taurus GN=SLC25A11 PE=1 SV=3 - [M2OM_BOVIN]	34.1499	314	M2OM_BOVI	SLC25A11	1		0	0	0	0		0	0	0	0		1	3	3	3		1	2	2	2		1	8	7	2		1	6	6	2			0.00318471	0.0127389	0.0286624	0.00318471	0.00955414	0.022293			0.000113627	0.000375627	0.00139546
Q8BH59	Calcium-binding mitochondrial carrier protein Aralar1 OS=Mus musculus GN=Slc25a12 PE=1 SV=1 - [CMC1_MOUSE]	74.5227	677	CMC1_MOUS	Slc25a12	1		0	0	0	0		0	0	0	0		1	2	2	2		1	2	2	2		1	4	4	3		1	6	6	3			0.0014771	0.00443131	0.00738552	0.0014771	0.00443131	0.0103397			5.27014e-05	0.000130665	0.000359572
Q9QXX4	Calcium-binding mitochondrial carrier protein Aralar2 OS=Mus musculus GN=Slc25a13 PE=1 SV=1 - [CMC2_MOUSE]	74.4198	676	CMC2_MOUS	Slc25a13	1		0	0	0	0		0	0	0	0		0	0	0	0		0	0	0	0		1	2	2	1		1	3	3	0			0.00147929	0.00147929	0.00443787	0.00147929	0.00147929	0.00591716			5.27794e-05	4.36194e-05	0.000216062
Q9DB41	Mitochondrial glutamate carrier 2 OS=Mus musculus GN=Slc25a18 PE=2 SV=4 - [GHC2_MOUSE]	34.1438	320	GHC2_MOUS	Slc25a18	1		0	0	0	0		0	0	0	0		0	0	0	0		0	0	0	0		0	0	0	0		1	2	2	0			0.003125	0.003125	0.003125	0.003125	0.003125	0.009375			0.000111496	9.2146e-05	0.000152144
Q08DK4	Mitochondrial glutamate carrier 1 OS=Bos taurus GN=SLC25A22 PE=2 SV=1 - [GHC1_BOVIN]	34.5092	322	GHC1_BOVI	SLC25A22	1		0	0	0	0		0	0	0	0		0	0	0	0		0	0	0	0		1	3	3	1		1	3	3	1			0.00310559	0.00310559	0.0124224	0.00310559	0.00310559	0.0124224			0.000110804	9.15737e-05	0.000604795
P12234	Phosphate carrier protein, mitochondrial OS=Bos taurus GN=SLC25A3 PE=1 SV=1 - [MPCP_BOVIN]	40.1137	362	MPCP_BOVI	SLC25A3	1		0	0	0	0		0	0	0	0		1	3	3	0		1	3	3	0		1	5	4	0		1	4	3	0			0.00276243	0.0110497	0.0165746	0.00276243	0.0110497	0.0138122			9.85604e-05	0.00032582	0.000806951
Q3V132	ADP/ATP translocase 4 OS=Mus musculus GN=Slc25a31 PE=2 SV=1 - [ADT4_MOUSE]	35.2354	320	ADT4_MOUS	Slc25a31	1		0	0	0	0		0	0	0	0		0	0	0	0		0	0	0	0		1	3	2	0		1	3	2	0			0.003125	0.003125	0.0125	0.003125	0.003125	0.0125			0.000111496	9.2146e-05	0.000608575
P02722	ADP/ATP translocase 1 OS=Bos taurus GN=SLC25A4 PE=1 SV=3 - [ADT1_BOVIN]	32.9463	298	ADT1_BOVI	SLC25A4	1		1	4	4	0		1	2	2	0		1	10	5	0		1	10	5	0		1	24	13	3		1	26	13	3			0.0167785	0.0369128	0.0838926	0.0100671	0.0369128	0.090604			0.000598639	0.00108844	0.0040844
Q8SQH5	ADP/ATP translocase 2 OS=Bos taurus GN=SLC25A5 PE=2 SV=3 - [ADT2_BOVIN]	32.9342	298	ADT2_BOVI	SLC25A5	1		1	5	5	0		1	3	3	0		1	11	6	0		1	9	4	0		1	25	13	1		1	30	12	1			0.0201342	0.0402685	0.0872483	0.0134228	0.033557	0.104027			0.000718367	0.00118739	0.00424777
P32007	ADP/ATP translocase 3 OS=Bos taurus GN=SLC25A6 PE=1 SV=3 - [ADT3_BOVIN]	32.8563	298	ADT3_BOVI	SLC25A6	1		1	4	4	0		1	2	2	0		1	10	6	1		1	9	4	1		1	25	13	2		1	28	12	2			0.0167785	0.0369128	0.0872483	0.0100671	0.033557	0.0973154			0.000598639	0.00108844	0.00424777
Q3ZKN0	Long-chain fatty acid transport protein 1 OS=Bos taurus GN=SLC27A1 PE=2 SV=1 - [S27A1_BOVIN]	71.0777	646	S27A1_BOVI	SLC27A1	1		0	0	0	0		0	0	0	0		0	0	0	0		0	0	0	0		0	0	0	0		1	3	2	2			0.00154799	0.00154799	0.00154799	0.00154799	0.00154799	0.00619195			5.52305e-05	4.56451e-05	7.53654e-05
P27674	Solute carrier family 2, facilitated glucose transporter member 1 OS=Bos taurus GN=SLC2A1 PE=2 SV=1 - [GTR1_BOVIN]	54.0966	492	GTR1_BOVI	SLC2A1	1		0	0	0	0		1	2	2	0		1	2	2	0		1	4	3	0		1	7	5	1		1	8	4	1			0.00203252	0.00609756	0.0162602	0.00609756	0.0101626	0.0182927			7.2518e-05	0.000179797	0.000791643
Q17QQ3	Synaptosomal-associated protein 25 OS=Bos taurus GN=SNAP25 PE=1 SV=1 - [SNP25_BOVIN]	23.3002	206	SNP25_BOVI	SNAP25	1		1	8	7	7		1	3	3	3		1	3	2	2		1	3	3	3		0	0	0	0		0	0	0	0			0.0436893	0.0194175	0.00485437	0.0194175	0.0194175	0.00485437			0.00155879	0.000572558	0.00023634
P33567	Beta-synuclein OS=Bos taurus GN=SNCB PE=1 SV=1 - [SYUB_BOVIN]	14.268	134	SYUB_BOVI	SNCB	1		1	3	3	1		0	0	0	0		0	0	0	0		0	0	0	0		0	0	0	0		0	0	0	0			0.0298507	0.00746269	0.00746269	0.00746269	0.00746269	0.00746269			0.00106504	0.00022005	0.000363329
Q3SZF8	Small nuclear ribonucleoprotein Sm D2 OS=Bos taurus GN=SNRPD2 PE=3 SV=1 - [SMD2_BOVIN]	13.5182	118	SMD2_BOVI	SNRPD2	1		1	2	2	2		0	0	0	0		1	3	3	3		0	0	0	0		0	0	0	0		0	0	0	0			0.0254237	0.0338983	0.00847458	0.00847458	0.00847458	0.00847458			0.00090709	0.00099955	0.000412593
P62320	Small nuclear ribonucleoprotein Sm D3 OS=Mus musculus GN=Snrpd3 PE=1 SV=1 - [SMD3_MOUSE]	13.9073	126	SMD3_MOUS	Snrpd3	1		0	0	0	0		0	0	0	0		1	2	2	2		0	0	0	0		0	0	0	0		0	0	0	0			0.00793651	0.0238095	0.00793651	0.00793651	0.00793651	0.00793651			0.000283166	0.000702065	0.000386397
Q1RMH8	Sorting nexin-3 OS=Bos taurus GN=SNX3 PE=2 SV=3 - [SNX3_BOVIN]	18.7508	162	SNX3_BOVI	SNX3	1		0	0	0	0		0	0	0	0		1	3	3	0		1	2	2	0		0	0	0	0		0	0	0	0			0.00617284	0.0246914	0.00617284	0.00617284	0.0185185	0.00617284			0.00022024	0.000728067	0.000300531
Q62417	Sorbin and SH3 domain-containing protein 1 OS=Mus musculus GN=Sorbs1 PE=1 SV=2 - [SRBS1_MOUSE]	142.982	1290	SRBS1_MOUS	Sorbs1	1		1	7	6	6		1	3	3	2		1	13	8	8		1	8	6	6		0	0	0	0		0	0	0	0			0.00620155	0.0108527	0.000775194	0.00310078	0.00697674	0.000775194			0.000221264	0.000320011	3.77411e-05
Q3UTJ2	Sorbin and SH3 domain-containing protein 2 OS=Mus musculus GN=Sorbs2 PE=1 SV=2 - [SRBS2_MOUSE]	132.266	1180	SRBS2_MOUS	Sorbs2	1		1	14	9	9		1	11	8	7		1	25	15	15		1	17	11	11		1	12	8	8		1	7	6	6			0.0127119	0.0220339	0.0110169	0.0101695	0.0152542	0.00677966			0.000453545	0.000649708	0.000536372
P01251	Splenin OS=Bos taurus GN=SP PE=1 SV=1 - [THPS_BOVIN]	5.63507	49	THPS_BOVI	SP	1		1	2	2	0		0	0	0	0		0	0	0	0		0	0	0	0		0	0	0	0		0	0	0	0			0.0612245	0.0204082	0.0204082	0.0204082	0.0204082	0.0204082			0.00218442	0.00060177	0.000993592
Q2KN98	Cytospin-A OS=Mus musculus GN=Specc1l PE=1 SV=1 - [CYTSA_MOUSE]	124.412	1118	CYTSA_MOUS	Specc1l	1		0	0	0	0		0	0	0	0		1	4	4	4		0	0	0	0		0	0	0	0		0	0	0	0			0.000894454	0.00447227	0.000894454	0.000894454	0.000894454	0.000894454			3.19131e-05	0.000131873	4.35474e-05
P08032	Spectrin alpha chain, erythrocytic 1 OS=Mus musculus GN=Spta1 PE=2 SV=3 - [SPTA1_MOUSE]	279.693	2415	SPTA1_MOUS	Spta1	1		0	0	0	0		0	0	0	0		0	0	0	0		1	2	2	1		0	0	0	0		0	0	0	0			0.000414079	0.000414079	0.000414079	0.000414079	0.00124224	0.000414079			1.47739e-05	1.22098e-05	2.01598e-05
P16546	Spectrin alpha chain, non-erythrocytic 1 OS=Mus musculus GN=Sptan1 PE=1 SV=4 - [SPTN1_MOUSE]	284.422	2472	SPTN1_MOUS	Sptan1	1		1	743	143	143		1	671	138	136		1	1112	147	145		1	811	137	135		1	256	143	140		1	232	135	134			0.300971	0.450243	0.103964	0.271845	0.328479	0.0942557			0.0107383	0.0132762	0.00506161
P15508	Spectrin beta chain, erythrocytic OS=Mus musculus GN=Sptb PE=1 SV=4 - [SPTB1_MOUSE]	245.098	2128	SPTB1_MOUS	Sptb	1		1	14	9	5		1	15	9	3		1	26	12	8		1	45	10	6		1	7	5	3		1	11	9	5			0.00704887	0.012688	0.0037594	0.0075188	0.0216165	0.0056391			0.000251496	0.000374127	0.00018303
Q62261	Spectrin beta chain, non-erythrocytic 1 OS=Mus musculus GN=Sptbn1 PE=1 SV=2 - [SPTB2_MOUSE]	274.052	2363	SPTB2_MOUS	Sptbn1	1		1	362	107	103		1	396	107	101		1	368	120	116		1	502	118	114		1	147	97	95		1	147	95	92			0.153618	0.156157	0.0626322	0.168007	0.212865	0.0626322			0.00548093	0.00460457	0.00304932
Q9QWI6	SRC kinase signaling inhibitor 1 OS=Mus musculus GN=Srcin1 PE=1 SV=2 - [SRCN1_MOUSE]	134.776	1250	SRCN1_MOUS	Srcin1	1		0	0	0	0		0	0	0	0		1	8	8	8		0	0	0	0		1	6	5	5		1	6	4	4			0.0008	0.0072	0.0056	0.0008	0.0008	0.0056			2.85431e-05	0.000212304	0.000272642
Q0VCY7	Serine/arginine-rich splicing factor 1 OS=Bos taurus GN=SRSF1 PE=2 SV=1 - [SRSF1_BOVIN]	27.7278	248	SRSF1_BOVI	SRSF1	1		1	36	10	10		1	12	8	7		1	23	10	10		1	24	12	11		1	3	3	3		1	2	2	2			0.149194	0.0967742	0.016129	0.0524194	0.100806	0.0120968			0.00532306	0.00285355	0.000785259
Q9R0U0	Serine/arginine-rich splicing factor 10 OS=Mus musculus GN=Srsf10 PE=1 SV=2 - [SRS10_MOUSE]	31.2818	262	SRS10_MOUS	Srsf10	1		1	5	4	4		0	0	0	0		1	8	4	4		1	3	2	2		0	0	0	0		0	0	0	0			0.0229008	0.0343511	0.00381679	0.00381679	0.0152672	0.00381679			0.000817073	0.0010129	0.000185825
Q3MHR5	Serine/arginine-rich splicing factor 2 OS=Bos taurus GN=SRSF2 PE=2 SV=3 - [SRSF2_BOVIN]	25.4612	221	SRSF2_BOVI	SRSF2	1		1	7	2	2		1	3	2	2		0	0	0	0		1	2	2	2		0	0	0	0		0	0	0	0			0.0361991	0.00452489	0.00452489	0.0180995	0.0135747	0.00452489			0.00129154	0.000133424	0.000220299
Q3SZR8	Serine/arginine-rich splicing factor 3 OS=Bos taurus GN=SRSF3 PE=2 SV=1 - [SRSF3_BOVIN]	19.3179	164	SRSF3_BOVI	SRSF3	1		1	8	3	2		0	0	0	0		1	5	2	1		1	5	3	2		1	2	2	2		1	2	2	2			0.054878	0.0365854	0.0182927	0.00609756	0.0365854	0.0182927			0.00195799	0.00107878	0.000890598
Q8VE97	Serine/arginine-rich splicing factor 4 OS=Mus musculus GN=Srsf4 PE=2 SV=1 - [SRSF4_MOUSE]	55.9468	489	SRSF4_MOUS	Srsf4	1		0	0	0	0		0	0	0	0		1	2	2	0		0	0	0	0		0	0	0	0		0	0	0	0			0.00204499	0.00613497	0.00204499	0.00204499	0.00204499	0.00204499			7.29629e-05	0.0001809	9.95624e-05
O35326	Serine/arginine-rich splicing factor 5 OS=Mus musculus GN=Srsf5 PE=1 SV=2 - [SRSF5_MOUSE]	30.8731	269	SRSF5_MOUS	Srsf5	1		0	0	0	0		0	0	0	0		1	2	2	1		0	0	0	0		0	0	0	0		0	0	0	0			0.00371747	0.0111524	0.00371747	0.00371747	0.00371747	0.00371747			0.000132635	0.000328848	0.000180989
Q3B7L6	Serine/arginine-rich splicing factor 6 OS=Bos taurus GN=SRSF6 PE=2 SV=1 - [SRSF6_BOVIN]	39.6235	345	SRSF6_BOVI	SRSF6	1		0	0	0	0		0	0	0	0		1	2	2	0		0	0	0	0		0	0	0	0		0	0	0	0			0.00289855	0.00869565	0.00289855	0.00289855	0.00289855	0.00289855			0.000103417	0.000256406	0.000141119
Q3T106	Serine/arginine-rich splicing factor 7 OS=Bos taurus GN=SRSF7 PE=2 SV=1 - [SRSF7_BOVIN]	26.9249	235	SRSF7_BOVI	SRSF7	1		1	5	3	0		0	0	0	0		1	6	3	0		1	4	2	0		0	0	0	0		0	0	0	0			0.0255319	0.0297872	0.00425532	0.00425532	0.0212766	0.00425532			0.00091095	0.000878328	0.000207175
Q9D0B0	Serine/arginine-rich splicing factor 9 OS=Mus musculus GN=Srsf9 PE=1 SV=1 - [SRSF9_MOUSE]	25.6454	222	SRSF9_MOUS	Srsf9	1		1	2	2	2		1	2	2	1		1	2	2	2		1	2	2	1		0	0	0	0		0	0	0	0			0.0135135	0.0135135	0.0045045	0.0135135	0.0135135	0.0045045			0.000482147	0.000398469	0.000219306
P10881	Lupus La protein homolog OS=Bos taurus GN=SSB PE=2 SV=2 - [LA_BOVIN]	46.505	404	LA_BOVI	SSB	1		0	0	0	0		1	2	2	2		1	2	2	2		0	0	0	0		0	0	0	0		0	0	0	0			0.00247525	0.00742574	0.00247525	0.00742574	0.00247525	0.00247525			8.8314e-05	0.000218961	0.00012051
Q32PB0	Single-stranded DNA-binding protein, mitochondrial OS=Bos taurus GN=SSBP1 PE=2 SV=1 - [SSBP_BOVIN]	17.1969	148	SSBP_BOVI	SSBP1	1		0	0	0	0		0	0	0	0		0	0	0	0		1	2	2	2		0	0	0	0		0	0	0	0			0.00675676	0.00675676	0.00675676	0.00675676	0.0202703	0.00675676			0.000241073	0.000199235	0.00032896
Q9Z108	Double-stranded RNA-binding protein Staufen homolog 1 OS=Mus musculus GN=Stau1 PE=2 SV=1 - [STAU1_MOUSE]	53.8908	487	STAU1_MOUS	Stau1	1		0	0	0	0		0	0	0	0		1	4	4	4		0	0	0	0		0	0	0	0		0	0	0	0			0.00205339	0.0102669	0.00205339	0.00205339	0.00205339	0.00205339			7.32626e-05	0.000302739	9.99713e-05
P11031	Activated RNA polymerase II transcriptional coactivator p15 OS=Mus musculus GN=Sub1 PE=1 SV=3 - [TCP4_MOUSE]	14.4184	127	TCP4_MOUS	Sub1	1		0	0	0	0		0	0	0	0		0	0	0	0		1	2	2	2		0	0	0	0		0	0	0	0			0.00787402	0.00787402	0.00787402	0.00787402	0.023622	0.00787402			0.000280936	0.000232179	0.000383355
Q58DR8	Succinyl-CoA ligase [ADP/GDP-forming] subunit alpha, mitochondrial OS=Bos taurus GN=SUCLG1 PE=2 SV=3 - [SUCA_BOVIN]	36.1439	346	SUCA_BOVI	SUCLG1	1		0	0	0	0		0	0	0	0		1	2	2	2		0	0	0	0		0	0	0	0		0	0	0	0			0.00289017	0.00867052	0.00289017	0.00289017	0.00289017	0.00289017			0.000103118	0.000255665	0.000140711
Q29397	Synaptic vesicle glycoprotein 2A OS=Bos taurus GN=SV2A PE=2 SV=1 - [SV2A_BOVIN]	82.5359	742	SV2A_BOVI	SV2A	1		0	0	0	0		0	0	0	0		0	0	0	0		1	2	2	0		1	4	4	1		1	2	2	0			0.00134771	0.00134771	0.00673854	0.00134771	0.00404313	0.00404313			4.80847e-05	3.97395e-05	0.000328073
O46385	Supervillin OS=Bos taurus GN=SVIL PE=1 SV=2 - [SVIL_BOVIN]	244.741	2194	SVIL_BOVI	SVIL	1		0	0	0	0		1	2	2	2		0	0	0	0		1	2	2	2		1	2	2	2		0	0	0	0			0.000455789	0.000455789	0.00136737	0.00136737	0.00136737	0.000455789			1.6262e-05	1.34397e-05	6.65716e-05
P17599	Synapsin-1 OS=Bos taurus GN=SYN1 PE=1 SV=2 - [SYN1_BOVIN]	74.4719	706	SYN1_BOVI	SYN1	1		0	0	0	0		0	0	0	0		1	8	6	4		1	3	3	1		0	0	0	0		0	0	0	0			0.00141643	0.0127479	0.00141643	0.00141643	0.00566572	0.00141643			5.05366e-05	0.000375893	6.89604e-05
Q7TMK9	Heterogeneous nuclear ribonucleoprotein Q OS=Mus musculus GN=Syncrip PE=1 SV=2 - [HNRPQ_MOUSE]	69.5896	623	HNRPQ_MOUS	Syncrip	1		0	0	0	0		0	0	0	0		1	4	4	4		1	2	2	2		0	0	0	0		0	0	0	0			0.00160514	0.00802568	0.00160514	0.00160514	0.00481541	0.00160514			5.72695e-05	0.000236651	7.81477e-05
P20488	Synaptophysin OS=Bos taurus GN=SYP PE=2 SV=3 - [SYPH_BOVIN]	33.8885	313	SYPH_BOVI	SYP	1		0	0	0	0		0	0	0	0		0	0	0	0		0	0	0	0		1	3	3	3		1	3	3	3			0.00319489	0.00319489	0.0127796	0.00319489	0.00319489	0.0127796			0.00011399	9.42068e-05	0.000622186
P48018	Synaptotagmin-1 OS=Bos taurus GN=SYT1 PE=1 SV=1 - [SYT1_BOVIN]	47.5928	422	SYT1_BOVI	SYT1	1		1	3	3	0		0	0	0	0		0	0	0	0		1	4	4	0		1	2	2	0		0	0	0	0			0.00947867	0.00236967	0.007109	0.00236967	0.0118483	0.00236967			0.000338188	6.98738e-05	0.000346109
Q3ZBY2	Transgelin-3 OS=Bos taurus GN=TAGLN3 PE=2 SV=1 - [TAGL3_BOVIN]	22.4702	199	TAGL3_BOVI	TAGLN3	1		1	27	12	1		1	16	9	1		1	23	9	0		1	21	11	0		0	0	0	0		0	0	0	0			0.140704	0.120603	0.00502513	0.0854271	0.110553	0.00502513			0.00502014	0.00355619	0.000244653
Q921F2	TAR DNA-binding protein 43 OS=Mus musculus GN=Tardbp PE=1 SV=1 - [TADBP_MOUSE]	44.5193	414	TADBP_MOUS	Tardbp	1		0	0	0	0		0	0	0	0		1	2	2	2		0	0	0	0		0	0	0	0		0	0	0	0			0.00241546	0.00724638	0.00241546	0.00241546	0.00241546	0.00241546			8.61808e-05	0.000213672	0.000117599
Q8BTG3	T-complex protein 11-like protein 1 OS=Mus musculus GN=Tcp11l1 PE=2 SV=1 - [T11L1_MOUSE]	56.2963	509	T11L1_MOUS	Tcp11l1	1		0	0	0	0		0	0	0	0		1	3	2	2		0	0	0	0		0	0	0	0		0	0	0	0			0.00196464	0.00785855	0.00196464	0.00196464	0.00196464	0.00196464			7.0096e-05	0.000231723	9.56504e-05
Q0II87	Transcription factor A, mitochondrial OS=Bos taurus GN=TFAM PE=2 SV=1 - [TFAM_BOVIN]	28.8882	246	TFAM_BOVI	TFAM	1		0	0	0	0		0	0	0	0		0	0	0	0		0	0	0	0		1	3	3	3		1	3	3	3			0.00406504	0.00406504	0.0162602	0.00406504	0.00406504	0.0162602			0.000145036	0.000119865	0.000791643
Q569Z6	Thyroid hormone receptor-associated protein 3 OS=Mus musculus GN=Thrap3 PE=1 SV=1 - [TR150_MOUSE]	108.114	951	TR150_MOUS	Thrap3	1		1	5	4	3		1	2	2	1		1	13	9	8		1	5	5	4		1	5	3	3		1	6	4	4			0.00630915	0.0147213	0.00630915	0.00315457	0.00630915	0.00736067			0.000225103	0.000434084	0.000307167
Q3SZB3	Mitochondrial import inner membrane translocase subunit TIM50 OS=Bos taurus GN=TIMM50 PE=2 SV=1 - [TIM50_BOVIN]	40.0838	355	TIM50_BOVI	TIMM50	1		0	0	0	0		0	0	0	0		0	0	0	0		0	0	0	0		1	2	2	0		1	2	2	0			0.0028169	0.0028169	0.0084507	0.0028169	0.0028169	0.0084507			0.000100504	8.30612e-05	0.000411431
P39447	Tight junction protein ZO-1 OS=Mus musculus GN=Tjp1 PE=1 SV=2 - [ZO1_MOUSE]	194.622	1745	ZO1_MOUS	Tjp1	1		1	8	8	8		1	3	3	3		1	25	17	17		1	14	14	14		1	3	3	3		1	2	2	2			0.00515759	0.0148997	0.00229226	0.00229226	0.00859599	0.0017192			0.000184017	0.000439344	0.000111601
Q9Z0U1	Tight junction protein ZO-2 OS=Mus musculus GN=Tjp2 PE=1 SV=2 - [ZO2_MOUSE]	131.2	1167	ZO2_MOUS	Tjp2	1		0	0	0	0		0	0	0	0		1	8	7	7		0	0	0	0		0	0	0	0		1	2	2	2			0.000856898	0.00771208	0.000856898	0.000856898	0.000856898	0.00257069			3.05732e-05	0.000227404	4.1719e-05
Q71LX4	Talin-2 OS=Mus musculus GN=Tln2 PE=1 SV=3 - [TLN2_MOUSE]	253.462	2375	TLN2_MOUS	Tln2	1		0	0	0	0		0	0	0	0		1	4	4	4		0	0	0	0		0	0	0	0		0	0	0	0			0.000421053	0.00210526	0.000421053	0.000421053	0.000421053	0.000421053			1.50227e-05	6.20773e-05	2.04994e-05
A0JNC0	Tropomodulin-1 OS=Bos taurus GN=TMOD1 PE=2 SV=1 - [TMOD1_BOVIN]	40.4339	359	TMOD1_BOVI	TMOD1	1		1	6	6	2		1	5	5	2		1	9	9	4		1	9	8	2		1	2	2	0		1	2	2	0			0.0194986	0.0278552	0.00835655	0.0167131	0.0278552	0.00835655			0.000695688	0.000821357	0.000406847
Q9JKK7	Tropomodulin-2 OS=Mus musculus GN=Tmod2 PE=1 SV=2 - [TMOD2_MOUSE]	39.4866	351	TMOD2_MOUS	Tmod2	1		1	15	8	8		1	26	9	9		1	18	8	8		1	23	9	9		1	18	10	10		1	17	9	9			0.045584	0.0541311	0.0541311	0.0769231	0.0683761	0.0512821			0.00162639	0.00159615	0.00263543
Q9JHJ0	Tropomodulin-3 OS=Mus musculus GN=Tmod3 PE=2 SV=1 - [TMOD3_MOUSE]	39.4783	352	TMOD3_MOUS	Tmod3	1		1	14	4	4		1	16	3	3		1	14	4	4		1	14	4	4		1	4	4	4		1	5	3	3			0.0426136	0.0426136	0.0142045	0.0482955	0.0426136	0.0170455			0.00152041	0.00125654	0.000691563
Q9JLH8	Tropomodulin-4 OS=Mus musculus GN=Tmod4 PE=2 SV=1 - [TMOD4_MOUSE]	39.2366	345	TMOD4_MOUS	Tmod4	1		0	0	0	0		0	0	0	0		1	2	2	0		0	0	0	0		0	0	0	0		0	0	0	0			0.00289855	0.00869565	0.00289855	0.00289855	0.00289855	0.00289855			0.000103417	0.000256406	0.000141119
Q80YX1	Tenascin OS=Mus musculus GN=Tnc PE=1 SV=1 - [TENA_MOUSE]	231.659	2110	TENA_MOUS	Tnc	1		0	0	0	0		0	0	0	0		0	0	0	0		0	0	0	0		1	3	3	3		1	2	2	2			0.000473934	0.000473934	0.00189573	0.000473934	0.000473934	0.0014218			1.69094e-05	1.39748e-05	9.22958e-05
Q2LGB5	Toll-interacting protein OS=Bos taurus GN=TOLLIP PE=2 SV=1 - [TOLIP_BOVIN]	30.0621	273	TOLIP_BOVI	TOLLIP	1		1	4	4	1		0	0	0	0		1	11	6	2		1	7	3	1		1	7	6	3		1	6	5	2			0.018315	0.043956	0.029304	0.003663	0.029304	0.025641			0.000653459	0.00129612	0.0014267
Q5SRX1	TOM1-like protein 2 OS=Mus musculus GN=Tom1l2 PE=2 SV=1 - [TM1L2_MOUSE]	55.6279	507	TM1L2_MOUS	Tom1l2	1		1	13	8	8		1	11	6	6		1	12	6	6		1	7	5	5		1	12	7	7		1	10	6	6			0.0276134	0.025641	0.025641	0.0236686	0.0157791	0.0216963			0.000985215	0.00075607	0.00124836
Q5E956	Triosephosphate isomerase OS=Bos taurus GN=TPI1 PE=2 SV=3 - [TPIS_BOVIN]	26.6728	249	TPIS_BOVI	TPI1	1		1	2	2	0		0	0	0	0		1	4	4	1		1	2	2	2		1	6	6	2		1	2	2	2			0.0120482	0.0200803	0.0281124	0.00401606	0.0120482	0.0120482			0.000429866	0.000592103	0.00136868
Q5KR49	Tropomyosin alpha-1 chain OS=Bos taurus GN=TPM1 PE=2 SV=1 - [TPM1_BOVIN]	32.6747	284	TPM1_BOVI	TPM1	1		1	157	17	2		1	243	17	1		1	52	16	2		1	146	16	2		1	33	17	0		1	29	17	0			0.556338	0.18662	0.119718	0.859155	0.517606	0.105634			0.0198495	0.00550281	0.00582861
Q5KR48	Tropomyosin beta chain OS=Bos taurus GN=TPM2 PE=2 SV=1 - [TPM2_BOVIN]	32.8166	284	TPM2_BOVI	TPM2	1		1	60	14	7		1	56	10	3		1	56	12	6		1	91	12	5		1	18	13	6		1	16	13	4			0.214789	0.200704	0.0669014	0.200704	0.323944	0.0598592			0.00766342	0.00591811	0.00325716
Q5KR47	Tropomyosin alpha-3 chain OS=Bos taurus GN=TPM3 PE=2 SV=1 - [TPM3_BOVIN]	32.7987	284	TPM3_BOVI	TPM3	1		1	152	19	1		1	214	19	1		1	62	15	0		1	136	19	2		1	33	17	0		1	34	18	0			0.538732	0.221831	0.119718	0.757042	0.482394	0.123239			0.0192214	0.00654107	0.00582861
Q6IRU2	Tropomyosin alpha-4 chain OS=Mus musculus GN=Tpm4 PE=2 SV=3 - [TPM4_MOUSE]	28.4504	248	TPM4_MOUS	Tpm4	1		1	14	6	4		1	9	4	3		1	15	5	3		1	6	2	1		1	11	6	4		1	9	6	4			0.0604839	0.0645161	0.0483871	0.0403226	0.0282258	0.0403226			0.002158	0.00190237	0.00235578
Q99KW3	TRIO and F-actin-binding protein OS=Mus musculus GN=Triobp PE=1 SV=3 - [TARA_MOUSE]	223.232	2014	TARA_MOUS	Triobp	1		0	0	0	0		0	0	0	0		1	3	3	3		0	0	0	0		0	0	0	0		0	0	0	0			0.000496524	0.0019861	0.000496524	0.000496524	0.000496524	0.000496524			1.77154e-05	5.85635e-05	2.41738e-05
Q3MHL6	TSC22 domain family protein 1 OS=Bos taurus GN=TSC22D1 PE=2 SV=1 - [T22D1_BOVIN]	15.6699	144	T22D1_BOVI	TSC22D1	1		0	0	0	0		1	2	2	2		0	0	0	0		0	0	0	0		0	0	0	0		0	0	0	0			0.00694444	0.00694444	0.00694444	0.0208333	0.00694444	0.00694444			0.00024777	0.000204769	0.000338097
P68369	Tubulin alpha-1A chain OS=Mus musculus GN=Tuba1a PE=1 SV=1 - [TBA1A_MOUSE]	50.1036	451	TBA1A_MOUS	Tuba1a	1		1	71	16	0		1	39	15	0		1	150	18	0		1	88	13	0		1	100	29	0		1	96	27	0			0.159645	0.334812	0.223947	0.0886918	0.197339	0.215078			0.00569596	0.0098725	0.0109031
Q3ZCJ7	Tubulin alpha-1C chain OS=Bos taurus GN=TUBA1C PE=1 SV=1 - [TBA1C_BOVIN]	49.8254	449	TBA1C_BOVI	TUBA1C	1		1	59	13	0		1	34	13	0		1	114	14	0		1	62	10	0		1	84	25	0		1	78	23	0			0.13363	0.256125	0.18931	0.077951	0.140312	0.175947			0.00476778	0.00755228	0.00921673
Q2HJ86	Tubulin alpha-1D chain OS=Bos taurus GN=TUBA1D PE=1 SV=1 - [TBA1D_BOVIN]	50.2506	452	TBA1D_BOVI	TUBA1D	1		1	71	16	0		1	39	15	0		1	148	16	0		1	88	13	0		1	91	25	0		1	91	23	0			0.159292	0.329646	0.20354	0.0884956	0.196903	0.20354			0.00568336	0.00972018	0.00990955
Q32KN8	Tubulin alpha-3 chain OS=Bos taurus GN=TUBA3 PE=2 SV=1 - [TBA3_BOVIN]	49.8936	450	TBA3_BOVI	TUBA3	1		1	54	12	0		1	30	11	0		1	128	13	0		1	56	10	0		1	72	18	0		1	67	18	0			0.122222	0.286667	0.162222	0.0688889	0.126667	0.151111			0.00436075	0.00845286	0.00789796
P05214	Tubulin alpha-3 chain OS=Mus musculus GN=Tuba3a PE=1 SV=1 - [TBA3_MOUSE]	49.9276	450	TBA3_MOUS	Tuba3a	1		1	56	13	0		1	31	12	0		1	129	14	0		1	58	11	0		1	80	20	0		1	78	20	0			0.126667	0.288889	0.18	0.0711111	0.131111	0.175556			0.00451932	0.00851839	0.00876349
P81948	Tubulin alpha-4A chain OS=Bos taurus GN=TUBA4A PE=1 SV=2 - [TBA4A_BOVIN]	49.8924	448	TBA4A_BOVI	TUBA4A	1		1	55	16	4		1	29	13	2		1	128	16	3		1	64	14	4		1	86	27	5		1	88	24	4			0.125	0.287946	0.194196	0.0669643	0.145089	0.198661			0.00445986	0.0084906	0.00945465
Q2HJB8	Tubulin alpha-8 chain OS=Bos taurus GN=TUBA8 PE=2 SV=1 - [TBA8_BOVIN]	50.0215	449	TBA8_BOVI	TUBA8	1		1	35	8	0		1	19	7	0		1	62	8	0		1	20	7	0		1	44	12	0		1	52	12	0			0.0801782	0.140312	0.100223	0.0445434	0.0467706	0.11804			0.00286067	0.00413734	0.00487945
Q3UX10	Tubulin alpha chain-like 3 OS=Mus musculus GN=Tubal3 PE=2 SV=2 - [TBAL3_MOUSE]	49.956	446	TBAL3_MOUS	Tubal3	1		1	4	2	0		0	0	0	0		1	3	3	1		0	0	0	0		1	11	3	0		1	14	3	0			0.0112108	0.00896861	0.0269058	0.00224215	0.00224215	0.0336323			0.000399987	0.000264455	0.00130994
A2AQ07	Tubulin beta-1 chain OS=Mus musculus GN=Tubb1 PE=1 SV=1 - [TBB1_MOUSE]	50.4085	451	TBB1_MOUS	Tubb1	1		1	13	3	0		1	15	3	0		1	13	4	0		1	7	3	0		1	23	5	0		1	34	6	0			0.0310421	0.0310421	0.0532151	0.0354767	0.0177384	0.0776053			0.00110755	0.000915331	0.00259083
Q7TMM9	Tubulin beta-2A chain OS=Mus musculus GN=Tubb2a PE=1 SV=1 - [TBB2A_MOUSE]	49.875	445	TBB2A_MOUS	Tubb2a	1		1	104	20	0		1	86	19	0		1	191	25	1		1	56	18	0		1	122	27	2		1	146	29	2			0.235955	0.431461	0.276404	0.195506	0.12809	0.330337			0.00841861	0.0127224	0.013457
Q6B856	Tubulin beta-2B chain OS=Bos taurus GN=TUBB2B PE=1 SV=2 - [TBB2B_BOVIN]	49.9209	445	TBB2B_BOVI	TUBB2B	1		1	104	20	0		1	86	19	0		1	192	25	0		1	56	18	0		1	122	27	1		1	145	28	1			0.235955	0.433708	0.276404	0.195506	0.12809	0.32809			0.00841861	0.0127886	0.013457
Q2T9S0	Tubulin beta-3 chain OS=Bos taurus GN=TUBB3 PE=2 SV=1 - [TBB3_BOVIN]	50.4003	450	TBB3_BOVI	TUBB3	1		1	92	13	0		1	77	14	0		1	95	22	0		1	46	14	0		1	82	23	0		1	107	25	0			0.206667	0.213333	0.184444	0.173333	0.104444	0.24			0.00737363	0.0062905	0.00897987
Q3ZBU7	Tubulin beta-4A chain OS=Bos taurus GN=TUBB4A PE=2 SV=1 - [TBB4A_BOVIN]	49.5539	444	TBB4A_BOVI	TUBB4A	1		1	104	20	4		1	89	20	3		1	192	24	3		1	63	17	2		1	112	26	4		1	138	26	5			0.236486	0.434685	0.254505	0.202703	0.144144	0.313063			0.00843757	0.0128174	0.0123908
Q3MHM5	Tubulin beta-4B chain OS=Bos taurus GN=TUBB4B PE=2 SV=1 - [TBB4B_BOVIN]	49.799	445	TBB4B_BOVI	TUBB4B	1		1	105	20	1		1	90	21	1		1	213	26	1		1	68	19	1		1	121	27	1		1	152	28	1			0.238202	0.480899	0.274157	0.204494	0.155056	0.34382			0.00849879	0.0141801	0.0133476
Q2KJD0	Tubulin beta-5 chain OS=Bos taurus GN=TUBB5 PE=2 SV=1 - [TBB5_BOVIN]	49.639	444	TBB5_BOVI	TUBB5	1		1	108	20	3		1	92	21	3		1	206	26	4		1	58	19	3		1	122	27	4		1	146	27	4			0.245495	0.466216	0.277027	0.209459	0.132883	0.331081			0.008759	0.0137472	0.0134873
Q2HJ81	Tubulin beta-6 chain OS=Bos taurus GN=TUBB6 PE=2 SV=1 - [TBB6_BOVIN]	49.868	446	TBB6_BOVI	TUBB6	1		1	34	9	0		1	33	11	0		1	98	14	0		1	43	11	0		1	62	15	0		1	76	16	0			0.0784753	0.221973	0.141256	0.0762332	0.0986547	0.172646			0.00279991	0.00654526	0.00687717
P49410	Elongation factor Tu, mitochondrial OS=Bos taurus GN=TUFM PE=1 SV=1 - [EFTU_BOVIN]	49.367	452	EFTU_BOVI	TUFM	1		1	7	5	1		0	0	0	0		1	19	13	3		1	6	5	1		1	14	13	4		1	17	14	7			0.0176991	0.0442478	0.0331858	0.00221239	0.0154867	0.039823			0.000631484	0.00130472	0.00161569
Q56JV6	Twinfilin-1 OS=Bos taurus GN=TWF1 PE=2 SV=1 - [TWF1_BOVIN]	40.2236	350	TWF1_BOVI	TWF1	1		0	0	0	0		0	0	0	0		0	0	0	0		1	2	2	2		0	0	0	0		0	0	0	0			0.00285714	0.00285714	0.00285714	0.00285714	0.00857143	0.00285714			0.00010194	8.42478e-05	0.000139103
P26369	Splicing factor U2AF 65 kDa subunit OS=Mus musculus GN=U2af2 PE=1 SV=3 - [U2AF2_MOUSE]	53.4832	475	U2AF2_MOUS	U2af2	1		0	0	0	0		0	0	0	0		1	2	2	2		0	0	0	0		1	6	6	6		1	3	3	3			0.00210526	0.00631579	0.0147368	0.00210526	0.00210526	0.00842105			7.51134e-05	0.000186232	0.000717478
Q8HYY4	Uveal autoantigen with coiled-coil domains and ankyrin repeats protein OS=Bos taurus GN=UACA PE=1 SV=1 - [UACA_BOVIN]	161.198	1401	UACA_BOVI	UACA	1		0	0	0	0		0	0	0	0		1	3	3	2		0	0	0	0		1	6	6	6		1	4	2	2			0.000713776	0.0028551	0.00499643	0.000713776	0.000713776	0.00356888			2.54667e-05	8.41877e-05	0.000243256
P63048	Ubiquitin-60S ribosomal protein L40 OS=Bos taurus GN=UBA52 PE=1 SV=2 - [RL40_BOVIN]	14.719	128	RL40_BOVI	UBA52	1		1	21	5	0		1	15	4	0		1	5	4	0		1	7	4	0		1	7	5	0		1	9	5	0			0.171875	0.046875	0.0625	0.125	0.0625	0.078125			0.00613231	0.00138219	0.00304288
Q80X50	Ubiquitin-associated protein 2-like OS=Mus musculus GN=Ubap2l PE=1 SV=1 - [UBP2L_MOUSE]	116.728	1107	UBP2L_MOUS	Ubap2l	1		1	2	2	2		0	0	0	0		1	2	2	2		0	0	0	0		0	0	0	0		0	0	0	0			0.00271003	0.00271003	0.000903342	0.000903342	0.000903342	0.000903342			9.66907e-05	7.99098e-05	4.39802e-05
P0CG53	Polyubiquitin-B OS=Bos taurus GN=UBB PE=1 SV=1 - [UBB_BOVIN]	34.2874	305	UBB_BOVI	UBB	1		1	21	5	0		1	15	4	0		1	5	4	0		1	7	4	0		1	7	5	0		1	9	5	0			0.0721311	0.0196721	0.0262295	0.052459	0.0262295	0.0327869			0.00257356	0.000580067	0.00127701
P0CH28	Polyubiquitin-C OS=Bos taurus GN=UBC PE=1 SV=1 - [UBC_BOVIN]	77.5228	690	UBC_BOVI	UBC	1		1	21	5	0		1	15	4	0		1	5	4	0		1	7	4	0		1	7	5	0		1	9	5	0			0.0318841	0.00869565	0.0115942	0.0231884	0.0115942	0.0144928			0.00113759	0.000256406	0.000564476
Q3SYR2	Protein unc-119 homolog A OS=Bos taurus GN=UNC119 PE=1 SV=1 - [U119A_BOVIN]	26.9704	240	U119A_BOVI	UNC119	1		1	10	5	1		1	3	3	1		1	11	9	2		1	3	3	1		1	5	4	1		1	3	2	2			0.0458333	0.05	0.025	0.0166667	0.0166667	0.0166667			0.00163528	0.00147434	0.00121715
Q32LA4	Uracil phosphoribosyltransferase homolog OS=Bos taurus GN=UPRT PE=2 SV=1 - [UPP_BOVIN]	33.3337	306	UPP_BOVI	UPRT	1		0	0	0	0		0	0	0	0		1	3	2	0		0	0	0	0		0	0	0	0		0	0	0	0			0.00326797	0.0130719	0.00326797	0.00326797	0.00326797	0.00326797			0.000116598	0.000385447	0.000159105
Q9CWU6	Ubiquinol-cytochrome-c reductase complex assembly factor 1 OS=Mus musculus GN=Uqcc1 PE=2 SV=1 - [UQCC1_MOUSE]	34.2773	295	UQCC1_MOUS	Uqcc1	1		0	0	0	0		0	0	0	0		0	0	0	0		0	0	0	0		0	0	0	0		1	2	2	2			0.00338983	0.00338983	0.00338983	0.00338983	0.00338983	0.0101695			0.000120945	9.9955e-05	0.000165037
Q3SZ13	Ubiquinol-cytochrome-c reductase complex assembly factor 2 OS=Bos taurus GN=UQCC2 PE=2 SV=1 - [UQCC2_BOVIN]	15.965	136	UQCC2_BOVI	UQCC2	1		0	0	0	0		1	2	2	2		0	0	0	0		0	0	0	0		0	0	0	0		0	0	0	0			0.00735294	0.00735294	0.00735294	0.0220588	0.00735294	0.00735294			0.000262345	0.000216814	0.000357986
P00129	Cytochrome b-c1 complex subunit 7 OS=Bos taurus GN=UQCRB PE=1 SV=3 - [QCR7_BOVIN]	13.468	111	QCR7_BOVI	UQCRB	1		1	2	2	2		0	0	0	0		0	0	0	0		0	0	0	0		0	0	0	0		0	0	0	0			0.027027	0.00900901	0.00900901	0.00900901	0.00900901	0.00900901			0.000964294	0.000265646	0.000438613
P31800	Cytochrome b-c1 complex subunit 1, mitochondrial OS=Bos taurus GN=UQCRC1 PE=1 SV=2 - [QCR1_BOVIN]	52.7022	480	QCR1_BOVI	UQCRC1	1		0	0	0	0		0	0	0	0		1	6	6	4		1	2	2	2		0	0	0	0		0	0	0	0			0.00208333	0.0145833	0.00208333	0.00208333	0.00625	0.00208333			7.4331e-05	0.000430015	0.000101429
P23004	Cytochrome b-c1 complex subunit 2, mitochondrial OS=Bos taurus GN=UQCRC2 PE=1 SV=2 - [QCR2_BOVIN]	48.1189	453	QCR2_BOVI	UQCRC2	1		0	0	0	0		0	0	0	0		1	7	5	5		0	0	0	0		0	0	0	0		0	0	0	0			0.00220751	0.01766	0.00220751	0.00220751	0.00220751	0.00220751			7.87613e-05	0.000520737	0.000107475
P13272	Cytochrome b-c1 complex subunit Rieske, mitochondrial OS=Bos taurus GN=UQCRFS1 PE=1 SV=3 - [UCRI_BOVIN]	29.5283	274	UCRI_BOVI	UQCRFS1	1		1	2	2	2		0	0	0	0		0	0	0	0		0	0	0	0		0	0	0	0		0	0	0	0			0.0109489	0.00364964	0.00364964	0.00364964	0.00364964	0.00364964			0.000390645	0.000107616	0.000177686
P13271	Cytochrome b-c1 complex subunit 8 OS=Bos taurus GN=UQCRQ PE=1 SV=3 - [QCR8_BOVIN]	9.71408	82	QCR8_BOVI	UQCRQ	1		0	0	0	0		0	0	0	0		1	2	2	2		0	0	0	0		0	0	0	0		0	0	0	0			0.0121951	0.0365854	0.0121951	0.0121951	0.0121951	0.0121951			0.000435108	0.00107878	0.000593732
Q0VCY1	Vesicle-associated membrane protein-associated protein A OS=Bos taurus GN=VAPA PE=2 SV=1 - [VAPA_BOVIN]	27.8384	249	VAPA_BOVI	VAPA	1		0	0	0	0		0	0	0	0		0	0	0	0		1	2	2	2		0	0	0	0		0	0	0	0			0.00401606	0.00401606	0.00401606	0.00401606	0.0120482	0.00401606			0.000143289	0.000118421	0.000195526
Q64727	Vinculin OS=Mus musculus GN=Vcl PE=1 SV=4 - [VINC_MOUSE]	116.644	1066	VINC_MOUS	Vcl	1		1	4	4	4		1	5	5	5		1	13	13	13		1	7	7	7		0	0	0	0		0	0	0	0			0.00469043	0.0131332	0.000938086	0.00562852	0.00750469	0.000938086			0.000167349	0.000387255	4.56717e-05
P45879	Voltage-dependent anion-selective channel protein 1 OS=Bos taurus GN=VDAC1 PE=1 SV=3 - [VDAC1_BOVIN]	30.7216	283	VDAC1_BOVI	VDAC1	1		1	11	6	1		0	0	0	0		1	9	6	0		1	5	4	0		0	0	0	0		0	0	0	0			0.0424028	0.0353357	0.00353357	0.00353357	0.0212014	0.00353357			0.00151288	0.00104193	0.000172035
P68002	Voltage-dependent anion-selective channel protein 2 OS=Bos taurus GN=VDAC2 PE=2 SV=2 - [VDAC2_BOVIN]	31.5996	294	VDAC2_BOVI	VDAC2	1		1	8	4	0		0	0	0	0		1	7	6	0		1	5	4	0		0	0	0	0		0	0	0	0			0.0306122	0.0272109	0.00340136	0.00340136	0.0204082	0.00340136			0.00109221	0.00080236	0.000165599
Q9MZ13	Voltage-dependent anion-selective channel protein 3 OS=Bos taurus GN=VDAC3 PE=2 SV=1 - [VDAC3_BOVIN]	30.7194	283	VDAC3_BOVI	VDAC3	1		0	0	0	0		0	0	0	0		1	4	2	1		1	2	2	0		0	0	0	0		0	0	0	0			0.00353357	0.0176678	0.00353357	0.00353357	0.0106007	0.00353357			0.000126074	0.000520967	0.000172035
P86435	Neurosecretory protein VGF OS=Bos taurus GN=VGF PE=1 SV=2 - [VGF_BOVIN]	67.5779	618	VGF_BOVI	VGF	1		1	7	7	7		1	7	6	6		1	3	3	3		1	7	7	7		0	0	0	0		0	0	0	0			0.012945	0.00647249	0.00161812	0.012945	0.012945	0.00161812			0.000461862	0.000190853	7.878e-05
P48616	Vimentin OS=Bos taurus GN=VIM PE=1 SV=3 - [VIME_BOVIN]	53.6951	466	VIME_BOVI	VIM	1		1	334	47	14		1	247	35	11		1	313	41	13		1	286	46	11		1	531	55	15		1	512	54	14			0.718884	0.67382	1.14163	0.532189	0.61588	1.10086			0.025649	0.0198687	0.0555815
Q8VEJ9	Vacuolar protein sorting-associated protein 4A OS=Mus musculus GN=Vps4a PE=1 SV=1 - [VPS4A_MOUSE]	48.8761	437	VPS4A_MOUS	Vps4a	1		0	0	0	0		0	0	0	0		1	4	4	1		0	0	0	0		0	0	0	0		0	0	0	0			0.00228833	0.0114416	0.00228833	0.00228833	0.00228833	0.00228833			8.1645e-05	0.000337377	0.00011141
Q0VD48	Vacuolar protein sorting-associated protein 4B OS=Bos taurus GN=VPS4B PE=2 SV=1 - [VPS4B_BOVIN]	49.2335	444	VPS4B_BOVI	VPS4B	1		0	0	0	0		0	0	0	0		1	3	3	1		0	0	0	0		0	0	0	0		0	0	0	0			0.00225225	0.00900901	0.00225225	0.00225225	0.00225225	0.00225225			8.03578e-05	0.000265646	0.000109653
Q923D5	WW domain-binding protein 11 OS=Mus musculus GN=Wbp11 PE=1 SV=2 - [WBP11_MOUSE]	69.8308	641	WBP11_MOUS	Wbp11	1		0	0	0	0		0	0	0	0		1	2	2	2		0	0	0	0		0	0	0	0		0	0	0	0			0.00156006	0.00468019	0.00156006	0.00156006	0.00156006	0.00156006			5.56613e-05	0.000138003	7.59532e-05
A6QPH1	Partner of Y14 and mago OS=Bos taurus GN=WIBG PE=2 SV=1 - [WIBG_BOVIN]	22.649	203	WIBG_BOVI	WIBG	1		1	3	3	3		1	4	4	4		1	2	2	2		1	4	4	4		0	0	0	0		0	0	0	0			0.0197044	0.0147783	0.00492611	0.0246305	0.0246305	0.00492611			0.000703032	0.000435765	0.000239833
P67808	Nuclease-sensitive element-binding protein 1 OS=Bos taurus GN=YBX1 PE=2 SV=3 - [YBOX1_BOVIN]	35.9027	324	YBOX1_BOVI	YBX1	1		1	12	6	0		1	10	8	0		1	12	9	0		1	10	7	0		0	0	0	0		0	0	0	0			0.0401235	0.0401235	0.00308642	0.0339506	0.0339506	0.00308642			0.00143156	0.00118311	0.000150266
Q9Z2C8	Y-box-binding protein 2 OS=Mus musculus GN=Ybx2 PE=1 SV=1 - [YBOX2_MOUSE]	38.2477	360	YBOX2_MOUS	Ybx2	1		1	9	4	0		1	4	3	0		1	5	4	0		1	6	4	0		0	0	0	0		0	0	0	0			0.0277778	0.0166667	0.00277778	0.0138889	0.0194444	0.00277778			0.00099108	0.000491446	0.000135239
Q9JKB3	Y-box-binding protein 3 OS=Mus musculus GN=Ybx3 PE=1 SV=2 - [YBOX3_MOUSE]	38.7903	361	YBOX3_MOUS	Ybx3	1		1	11	6	2		1	6	5	2		1	5	4	0		1	7	5	1		0	0	0	0		0	0	0	0			0.033241	0.0166205	0.00277008	0.0193906	0.0221607	0.00277008			0.001186	0.000490084	0.000134864
Q8VD12	Zinc finger protein 385A OS=Mus musculus GN=Znf385a PE=1 SV=2 - [Z385A_MOUSE]	40.4214	386	Z385A_MOUS	Znf385a	1		1	2	2	2		0	0	0	0		1	5	4	4		1	3	3	3		1	6	6	6		1	6	5	5			0.00777202	0.015544	0.0181347	0.00259067	0.0103627	0.0181347			0.000277297	0.000458343	0.000882907
Q9Z331	Keratin, type II cytoskeletal 6B OS=Mus musculus GN=Krt6b PE=2 SV=3 - [K2C6B_MOUSE]	60.2851	562	K2C6B_MOUS	Krt6b	1		1	7	3	0		1	2	2	0		1	4	3	0		1	4	3	0		1	26	8	0		1	23	9	0			0.0142349	0.0088968	0.0480427	0.00533808	0.0088968	0.0427046			0.000507884	0.000262337	0.00233901
[truncated: 21 more columns]
